# Supplementary material for: Causal effects of metabolites on malignant neoplasm of bone and articular cartilage: a mendelian randomization study
Source: Front Genet. 2025 Mar 3;16:1366743. doi: 10.3389/fgene.2025.1366743 (PMC11911353; doi:10.3389/fgene.2025.1366743)
Supplement: Supplementary file 1 [file Table1.xlsx]

## Sheet: Supplementary table 1
Supplementary table 1 IVs related to 1400 metabolistes and MNBAC (locus-wide significance, P<1.00E-05)
	exposure	SNP	effect_allele.exposure	beta.exposure	se.exposure	pval.exposure	beta.outcome	se.outcome	pval.outcome	F
1	3-formylindole levels	rs10000291	T	0.0954508	0.0151521	2.98559e-10	0.129726	0.101344	0.200523	39.6838
2	3-formylindole levels	rs1007889	G	0.0741001	0.0155021	1.75304e-06	0.117383	0.102434	0.251819	22.8484
3	3-formylindole levels	rs10839612	T	0.0651796	0.0145466	7.4379e-06	-0.0406663	0.0995232	0.682824	20.0771
4	3-formylindole levels	rs11056372	A	-0.165652	0.035379	2.83795e-06	-0.408173	0.223576	0.0679016	21.9231
5	3-formylindole levels	rs11647808	A	0.177857	0.026839	3.42996e-11	0.0142237	0.212762	0.946699	43.9146
6	3-formylindole levels	rs1165211	C	0.0995025	0.015874	3.65099e-10	-0.143496	0.100827	0.154679	39.2912
7	3-formylindole levels	rs1230319	G	-0.198879	0.0448536	9.25219e-06	-0.504062	0.551372	0.360614	19.66
8	3-formylindole levels	rs139251025	C	-0.292847	0.0623612	2.65317e-06	-0.498013	0.370514	0.178913	22.0522
9	3-formylindole levels	rs142582686	T	0.167542	0.0362843	3.88428e-06	-0.359229	0.261515	0.169551	21.3211
10	3-formylindole levels	rs1431143	G	0.0730795	0.0159185	4.41412e-06	0.0472472	0.10398	0.649551	21.0759
11	3-formylindole levels	rs143393480	T	0.376117	0.0765881	9.06562e-07	0.139488	0.537564	0.795264	24.117
12	3-formylindole levels	rs149767042	A	0.214721	0.0478784	7.3014e-06	-0.223187	0.447298	0.617803	20.1127
13	3-formylindole levels	rs182215158	C	0.332045	0.0693486	1.68409e-06	0.476894	0.878117	0.58707	22.9255
14	3-formylindole levels	rs2977995	G	0.275053	0.0164742	1.403e-62	0.0371277	0.129764	0.774788	278.756
15	3-formylindole levels	rs4502257	T	0.148732	0.0331573	7.2696e-06	0.24306	0.179923	0.176725	20.121
16	3-formylindole levels	rs510402	A	-0.195605	0.0401108	1.07919e-06	0.304777	0.435269	0.483801	23.7814
17	3-formylindole levels	rs55973025	A	-0.11599	0.0260638	8.57847e-06	0.0789964	0.218849	0.718127	19.8046
18	3-formylindole levels	rs5751777	T	0.382782	0.0141867	2.41856e-160	0.192451	0.102985	0.0616609	728.015
19	3-formylindole levels	rs57909274	A	-0.0772349	0.0170737	6.0791e-06	-0.0774766	0.139157	0.577696	20.4631
20	3-formylindole levels	rs58487738	A	0.163359	0.0340601	1.617e-06	0.328927	0.336617	0.328493	23.0035
21	3-formylindole levels	rs61814130	C	-0.21172	0.0456747	3.56262e-06	-0.157039	0.655704	0.81072	21.4868
22	3-formylindole levels	rs678624	A	0.0764794	0.0165692	3.91669e-06	0.123712	0.119137	0.299085	21.3052
23	3-formylindole levels	rs72674255	C	0.262222	0.0502074	1.76249e-07	0.374429	0.350062	0.284795	27.2774
24	3-formylindole levels	rs73141535	C	0.0906226	0.0203134	8.1492e-06	-0.0209996	0.120172	0.861279	19.9025
25	3-formylindole levels	rs74805272	C	0.271366	0.0597175	5.51547e-06	-0.476478	0.747208	0.523684	20.6494
26	3-formylindole levels	rs76466844	C	0.232961	0.05168	6.55184e-06	-0.211873	0.346954	0.541421	20.3199
27	3-formylindole levels	rs77599898	A	0.160659	0.0360271	8.21922e-06	-0.529609	0.269285	0.0492153	19.8862
28	3-formylindole levels	rs77904614	G	-0.105802	0.0233965	6.12257e-06	0.100471	0.128776	0.435273	20.4497
29	3-formylindole levels	rs7842755	C	0.084209	0.0189131	8.49049e-06	-0.0077272	0.116528	0.947129	19.824
30	Glycerol to carnitine ratio	rs10001311	C	0.0708456	0.0152002	3.14912e-06	-0.0114207	0.113488	0.919842	21.7234
31	Glycerol to carnitine ratio	rs10212037	A	0.141588	0.0317246	8.08096e-06	0.291211	0.197586	0.140524	19.9187
32	Glycerol to carnitine ratio	rs11107955	T	-0.112289	0.0226006	6.74978e-07	0.379259	0.145438	0.00911528	24.6851
33	Glycerol to carnitine ratio	rs116820418	T	0.234256	0.0494205	2.1365e-06	-1.04722	0.411227	0.0108788	22.4681
34	Glycerol to carnitine ratio	rs116867824	C	0.178687	0.0400034	7.9399e-06	0.148356	0.290078	0.609047	19.9523
35	Glycerol to carnitine ratio	rs117127331	T	-0.0915435	0.0201292	5.42135e-06	0.298335	0.155957	0.0557584	20.6825
36	Glycerol to carnitine ratio	rs1171616	T	-0.118696	0.0163384	3.73543e-13	0.0778805	0.13425	0.561837	52.778
37	Glycerol to carnitine ratio	rs117760808	G	0.107117	0.0235822	5.56459e-06	-0.391311	0.254697	0.124445	20.6323
38	Glycerol to carnitine ratio	rs12505581	G	0.111117	0.0229816	1.33108e-06	-0.101341	0.133272	0.447013	23.3776
39	Glycerol to carnitine ratio	rs13335139	G	0.779964	0.163096	1.73355e-06	-0.0565254	0.276122	0.837797	22.8698
40	Glycerol to carnitine ratio	rs146885651	T	1.74899	0.385474	5.69938e-06	-1.10578	0.821912	0.178503	20.5866
41	Glycerol to carnitine ratio	rs184286424	A	-0.224617	0.0502389	7.78633e-06	0.139101	0.281656	0.6214	19.9896
42	Glycerol to carnitine ratio	rs1888859	G	0.0614912	0.0136716	6.86816e-06	-0.143539	0.101059	0.155508	20.2296
43	Glycerol to carnitine ratio	rs2229322	T	0.098218	0.0220845	8.69281e-06	0.0272112	0.170442	0.873156	19.7791
44	Glycerol to carnitine ratio	rs2299168	C	0.215748	0.047884	6.61749e-06	0.00593455	0.358677	0.986799	20.3008
45	Glycerol to carnitine ratio	rs2596837	C	-0.0713254	0.0153932	3.5943e-06	-0.166472	0.112047	0.137349	21.4699
46	Glycerol to carnitine ratio	rs34437475	A	0.0757113	0.0167952	6.54716e-06	0.205759	0.121459	0.0902547	20.3213
47	Glycerol to carnitine ratio	rs35298690	C	0.0815	0.0162866	5.61205e-07	0.187162	0.11396	0.100518	25.0412
48	Glycerol to carnitine ratio	rs61621666	G	0.145927	0.0303121	1.4783e-06	-0.00957561	0.221202	0.965471	23.176
49	Glycerol to carnitine ratio	rs62116851	G	-0.109047	0.0238058	4.63465e-06	-0.10758	0.172238	0.532231	20.9827
50	Glycerol to carnitine ratio	rs7241147	C	-0.152141	0.0274311	2.91798e-08	0.0324925	0.174707	0.852458	30.7614
51	Glycerol to carnitine ratio	rs72819866	C	0.115998	0.026146	9.14064e-06	0.239572	0.210998	0.256198	19.683
52	Glycerol to carnitine ratio	rs7327786	G	0.102037	0.0224847	5.67724e-06	-0.133346	0.165128	0.419363	20.594
53	Glycerol to carnitine ratio	rs75960481	A	0.251149	0.0535661	2.75104e-06	0.0455067	0.726538	0.950057	21.9828
54	Glycerol to carnitine ratio	rs7705826	G	-0.0959775	0.018058	1.06691e-07	-0.00450141	0.144431	0.975137	28.2488
55	Glycerol to carnitine ratio	rs78819701	C	0.171753	0.0357783	1.58287e-06	-0.376679	0.308066	0.221435	23.0446
56	Glycerol to carnitine ratio	rs79507970	C	0.228575	0.0481656	2.07896e-06	-0.0282638	0.264667	0.914956	22.5208
57	Glycerol to carnitine ratio	rs8061003	G	0.066051	0.0141994	3.29253e-06	0.149335	0.101405	0.140843	21.6381
58	17alpha-hydroxypregnanolone glucuronide levels	rs1000136	T	-0.0733014	0.0156064	2.64178e-06	-0.0991718	0.0992349	0.317618	22.0607
59	17alpha-hydroxypregnanolone glucuronide levels	rs113723915	C	0.14444	0.0321638	7.09744e-06	-0.00538149	0.19368	0.977833	20.167
60	17alpha-hydroxypregnanolone glucuronide levels	rs114891569	T	0.524696	0.0988098	1.09526e-07	-0.103324	0.480801	0.829846	28.1978
61	17alpha-hydroxypregnanolone glucuronide levels	rs11519067	T	0.108182	0.0212842	3.72071e-07	0.151764	0.108992	0.163791	25.8342
62	17alpha-hydroxypregnanolone glucuronide levels	rs117242229	C	-0.282721	0.0592917	1.85781e-06	0.123615	0.237786	0.603162	22.7367
63	17alpha-hydroxypregnanolone glucuronide levels	rs118134155	C	-0.232265	0.0483736	1.57489e-06	0.380425	0.418368	0.363187	23.0542
64	17alpha-hydroxypregnanolone glucuronide levels	rs12372336	G	-0.0757041	0.0169643	8.09843e-06	-0.00362242	0.102331	0.971762	19.9144
65	17alpha-hydroxypregnanolone glucuronide levels	rs12989207	T	0.108214	0.0228032	2.07921e-06	-0.151548	0.161111	0.346889	22.5204
66	17alpha-hydroxypregnanolone glucuronide levels	rs142131421	A	0.681648	0.0290974	2.30179e-121	0.617128	0.276269	0.0254971	548.797
67	17alpha-hydroxypregnanolone glucuronide levels	rs145323940	C	-0.347083	0.0758077	4.68388e-06	0.427062	0.264412	0.106282	20.9624
68	17alpha-hydroxypregnanolone glucuronide levels	rs147320780	C	-0.183845	0.0414856	9.35671e-06	0.321562	0.290047	0.26758	19.6385
69	17alpha-hydroxypregnanolone glucuronide levels	rs149001017	A	0.615174	0.137459	7.62907e-06	-0.215935	0.225277	0.337796	20.0286
70	17alpha-hydroxypregnanolone glucuronide levels	rs1574706	G	0.221115	0.0499215	9.45612e-06	0.387172	0.358667	0.280375	19.6183
71	17alpha-hydroxypregnanolone glucuronide levels	rs17678628	C	0.195708	0.0398777	9.21537e-07	-0.0536582	0.45326	0.905764	24.0856
72	17alpha-hydroxypregnanolone glucuronide levels	rs17719944	G	0.130072	0.0277789	2.83536e-06	0.159302	0.19461	0.413031	21.9249
73	17alpha-hydroxypregnanolone glucuronide levels	rs183318671	T	0.462386	0.0903333	3.07692e-07	0.0717397	0.468627	0.878331	26.2007
74	17alpha-hydroxypregnanolone glucuronide levels	rs191145320	T	-0.300691	0.0671361	7.50524e-06	0.444171	0.601337	0.460126	20.0599
75	17alpha-hydroxypregnanolone glucuronide levels	rs2433279	G	-0.109732	0.0243898	6.82455e-06	-0.334766	0.162141	0.0389556	20.2418
76	17alpha-hydroxypregnanolone glucuronide levels	rs2468872	A	-0.0764143	0.0158682	1.46774e-06	0.00397203	0.0990129	0.968	23.1896
77	17alpha-hydroxypregnanolone glucuronide levels	rs37482	A	0.111391	0.0236813	2.55425e-06	0.139504	0.141751	0.325044	22.1253
78	17alpha-hydroxypregnanolone glucuronide levels	rs3785912	T	-0.0787216	0.0165527	1.97643e-06	0.110256	0.100546	0.272827	22.6178
79	17alpha-hydroxypregnanolone glucuronide levels	rs4713420	T	-0.100635	0.0211232	1.89609e-06	-0.160426	0.135513	0.236476	22.6975
80	17alpha-hydroxypregnanolone glucuronide levels	rs4961068	G	-0.0737245	0.0162084	5.40214e-06	-0.0752042	0.101434	0.458445	20.6892
81	17alpha-hydroxypregnanolone glucuronide levels	rs60628976	C	0.101168	0.0226224	7.74873e-06	-0.00403905	0.14138	0.977208	19.999
82	17alpha-hydroxypregnanolone glucuronide levels	rs60865673	C	0.120178	0.0268285	7.48208e-06	0.0493999	0.13446	0.713326	20.0658
83	17alpha-hydroxypregnanolone glucuronide levels	rs61983784	T	-0.10892	0.0241175	6.29499e-06	-0.0818815	0.147431	0.578629	20.3963
84	17alpha-hydroxypregnanolone glucuronide levels	rs62084022	T	-0.0804557	0.017639	5.08527e-06	0.142847	0.105471	0.175616	20.8049
85	17alpha-hydroxypregnanolone glucuronide levels	rs62315354	T	0.110999	0.0246931	6.95197e-06	0.032249	0.139654	0.817377	20.2063
86	17alpha-hydroxypregnanolone glucuronide levels	rs7171867	G	-0.115576	0.0252425	4.6806e-06	-0.144627	0.135249	0.284915	20.9638
87	17alpha-hydroxypregnanolone glucuronide levels	rs73194752	T	-0.103398	0.0224304	4.03185e-06	0.135627	0.138649	0.327976	21.2496
88	17alpha-hydroxypregnanolone glucuronide levels	rs753255	T	-0.0705113	0.0158892	9.09369e-06	-0.233022	0.099348	0.0190012	19.6931
89	17alpha-hydroxypregnanolone glucuronide levels	rs9527	T	0.0891597	0.0179007	6.33283e-07	0.164847	0.120409	0.170979	24.8083
90	3-methyl-2-oxovalerate to 4-methyl-2-oxopentanoate ratio	rs1000141	T	0.0734663	0.0154065	1.85579e-06	-0.0405677	0.0995036	0.683493	22.7388
91	3-methyl-2-oxovalerate to 4-methyl-2-oxopentanoate ratio	rs10860876	C	-0.109361	0.0227493	1.53024e-06	-0.10591	0.162143	0.513634	23.1094
92	3-methyl-2-oxovalerate to 4-methyl-2-oxopentanoate ratio	rs116919726	A	0.122495	0.0274008	7.80343e-06	0.213647	0.212534	0.314783	19.9853
93	3-methyl-2-oxovalerate to 4-methyl-2-oxopentanoate ratio	rs117005096	G	-0.209421	0.0453745	3.9236e-06	0.0597182	0.305608	0.845074	21.3018
94	3-methyl-2-oxovalerate to 4-methyl-2-oxopentanoate ratio	rs12417993	C	-0.0885577	0.0197457	7.29481e-06	-0.0670637	0.131674	0.610529	20.1144
95	3-methyl-2-oxovalerate to 4-methyl-2-oxopentanoate ratio	rs12737655	A	-0.148867	0.0332605	7.61288e-06	-0.0330664	0.191187	0.862688	20.0327
96	3-methyl-2-oxovalerate to 4-methyl-2-oxopentanoate ratio	rs13381382	T	-0.0748896	0.0162225	3.90436e-06	0.0627012	0.107538	0.559853	21.3112
97	3-methyl-2-oxovalerate to 4-methyl-2-oxopentanoate ratio	rs141588879	G	0.178622	0.0401743	8.74053e-06	0.0671786	0.342085	0.844313	19.7685
98	3-methyl-2-oxovalerate to 4-methyl-2-oxopentanoate ratio	rs142722792	T	0.227479	0.0473106	1.52294e-06	0.0805895	0.334506	0.809617	23.1188
99	3-methyl-2-oxovalerate to 4-methyl-2-oxopentanoate ratio	rs146630123	T	-0.324337	0.0655226	7.42135e-07	0.168135	0.219968	0.444652	24.5025
100	3-methyl-2-oxovalerate to 4-methyl-2-oxopentanoate ratio	rs191675623	T	0.145929	0.0305448	1.77437e-06	0.598188	0.234689	0.0108079	22.8249
101	3-methyl-2-oxovalerate to 4-methyl-2-oxopentanoate ratio	rs2164029	G	-0.0733352	0.0162919	6.75265e-06	-0.00161048	0.104899	0.987751	20.262
102	3-methyl-2-oxovalerate to 4-methyl-2-oxopentanoate ratio	rs2395845	A	-0.121801	0.0269548	6.22104e-06	0.240491	0.173009	0.164513	20.4188
103	3-methyl-2-oxovalerate to 4-methyl-2-oxopentanoate ratio	rs2974081	C	0.0762905	0.0153116	6.27594e-07	0.139592	0.101592	0.16943	24.8256
104	3-methyl-2-oxovalerate to 4-methyl-2-oxopentanoate ratio	rs4689805	A	0.0821165	0.0183677	7.79603e-06	-0.0864917	0.112241	0.44095	19.9872
105	3-methyl-2-oxovalerate to 4-methyl-2-oxopentanoate ratio	rs4697549	C	-0.163242	0.0362064	6.52443e-06	-0.0104092	0.246831	0.966362	20.3279
106	3-methyl-2-oxovalerate to 4-methyl-2-oxopentanoate ratio	rs73102110	C	-0.219967	0.0475091	3.6565e-06	-0.451806	0.380043	0.234507	21.4369
107	3-methyl-2-oxovalerate to 4-methyl-2-oxopentanoate ratio	rs73225991	A	-0.095493	0.0212534	7.02045e-06	0.0726187	0.145125	0.616802	20.1877
108	3-methyl-2-oxovalerate to 4-methyl-2-oxopentanoate ratio	rs75204119	A	0.280451	0.0629614	8.41518e-06	-0.0653394	0.567052	0.908266	19.8411
109	3-methyl-2-oxovalerate to 4-methyl-2-oxopentanoate ratio	rs76178213	T	-0.279018	0.0630683	9.68677e-06	0.348542	0.687534	0.612194	19.5723
110	3-methyl-2-oxovalerate to 4-methyl-2-oxopentanoate ratio	rs7779635	C	-0.0756897	0.0168741	7.27274e-06	-0.00928232	0.108559	0.93186	20.1202
111	3-methyl-2-oxovalerate to 4-methyl-2-oxopentanoate ratio	rs8030711	C	-0.0949177	0.0213963	9.15717e-06	0.195516	0.168603	0.246204	19.6796
112	Glycerate levels	rs1000156	G	-0.0892357	0.0188882	2.30793e-06	0.0735217	0.142635	0.606236	22.3201
113	Glycerate levels	rs1025628	A	0.151408	0.0322248	2.62096e-06	-0.105679	0.216493	0.625451	22.0758
114	Glycerate levels	rs112748757	T	-0.248552	0.0544456	4.99134e-06	0.0472032	0.278909	0.865606	20.8405
115	Glycerate levels	rs1133621	T	0.107914	0.0240638	7.30891e-06	0.0781469	0.126304	0.5361	20.1107
116	Glycerate levels	rs11662283	T	0.10185	0.0209162	1.11931e-06	0.107019	0.131247	0.414841	23.7114
117	Glycerate levels	rs117731450	A	-0.244065	0.0551232	9.52758e-06	-0.369093	0.468114	0.430423	19.6039
118	Glycerate levels	rs138250602	G	-0.156885	0.0354448	9.59188e-06	0.230759	0.255819	0.367035	19.5911
119	Glycerate levels	rs141097695	A	-0.222358	0.0485143	4.57614e-06	-0.0254229	0.386248	0.947521	21.0071
120	Glycerate levels	rs1449141	C	-0.0794245	0.0170941	3.37909e-06	0.166463	0.103348	0.107244	21.5882
121	Glycerate levels	rs145856120	T	-0.281891	0.0605964	3.28818e-06	0.0862054	0.330206	0.794043	21.6406
122	Glycerate levels	rs149160598	A	-0.317679	0.06091	1.83279e-07	-0.609115	0.372167	0.101699	27.2019
123	Glycerate levels	rs149266774	T	-0.257202	0.0560545	4.4659e-06	-0.165721	0.155796	0.28746	21.0537
124	Glycerate levels	rs183630170	C	0.305391	0.0668327	4.88928e-06	0.0806048	0.261477	0.757879	20.8802
125	Glycerate levels	rs2279694	C	0.0737581	0.016588	8.72972e-06	-0.1564	0.101162	0.122095	19.7711
126	Glycerate levels	rs2394872	C	-0.129378	0.0263373	8.99835e-07	0.0514334	0.180135	0.775241	24.1312
127	Glycerate levels	rs2540970	C	0.0731367	0.0162715	6.96423e-06	-0.129005	0.107268	0.229115	20.203
128	Glycerate levels	rs3733487	A	-0.309579	0.0682205	5.68122e-06	0.759747	0.515351	0.140419	20.5927
129	Glycerate levels	rs3814027	T	0.0822872	0.0158679	2.15145e-07	0.0519121	0.099373	0.601394	26.8922
130	Glycerate levels	rs4523130	G	-0.188253	0.0424813	9.36148e-06	-0.0666775	0.355127	0.851067	19.6376
131	Glycerate levels	rs55836930	G	0.230304	0.0491907	2.84279e-06	0.0616489	0.348477	0.859579	21.9198
132	Glycerate levels	rs62381616	T	-0.275712	0.044263	4.69543e-10	-0.0269912	0.289822	0.9258	38.7998
133	Glycerate levels	rs6554022	A	-0.116404	0.0250231	3.28947e-06	-0.331459	0.237049	0.162031	21.6398
134	Glycerate levels	rs756874	G	0.074803	0.0159593	2.77104e-06	-0.133071	0.107636	0.216348	21.969
135	Glycerate levels	rs76004499	G	0.243397	0.054567	8.17654e-06	-0.336911	0.318158	0.289626	19.8962
136	Glycerate levels	rs77814441	T	-0.20709	0.0457112	5.88729e-06	-0.285545	0.418875	0.495433	20.5245
137	Glycerate levels	rs9808439	T	-0.197404	0.0438208	6.64367e-06	0.0168221	0.38761	0.965383	20.2932
138	3-methoxycatechol sulfate (2) levels	rs10003807	C	-0.214142	0.0423463	4.2609e-07	-0.121337	0.203252	0.550522	25.5725
139	3-methoxycatechol sulfate (2) levels	rs10499279	G	-0.0858818	0.0185596	3.70374e-06	-0.0983868	0.117183	0.401135	21.4124
140	3-methoxycatechol sulfate (2) levels	rs116896552	T	0.182836	0.0387157	2.32944e-06	0.45839	0.261342	0.0794328	22.3023
141	3-methoxycatechol sulfate (2) levels	rs11724679	G	-0.152964	0.0318999	1.62568e-06	0.225921	0.199413	0.257243	22.9932
142	3-methoxycatechol sulfate (2) levels	rs117725273	G	-0.290084	0.0573731	4.27937e-07	0.143632	0.411831	0.727266	25.5641
143	3-methoxycatechol sulfate (2) levels	rs117959567	T	0.466179	0.100818	3.76447e-06	-0.0108553	0.473492	0.981709	21.3811
144	3-methoxycatechol sulfate (2) levels	rs118101266	T	0.411941	0.0914875	6.7094e-06	-0.0899057	0.366053	0.805985	20.2743
145	3-methoxycatechol sulfate (2) levels	rs12647578	A	0.087122	0.0165786	1.47946e-07	0.112831	0.100488	0.261511	27.6159
146	3-methoxycatechol sulfate (2) levels	rs141596626	A	0.500991	0.100791	6.67559e-07	0.0881076	0.398	0.8248	24.7068
147	3-methoxycatechol sulfate (2) levels	rs142232430	A	0.397639	0.0789083	4.67333e-07	0.119758	0.639687	0.851493	25.3941
148	3-methoxycatechol sulfate (2) levels	rs144886872	G	0.418993	0.0763485	4.06754e-08	-0.146473	0.940146	0.876192	30.1171
149	3-methoxycatechol sulfate (2) levels	rs2027378	G	0.0986684	0.022123	8.19651e-06	-0.157833	0.130914	0.227962	19.8915
150	3-methoxycatechol sulfate (2) levels	rs2112460	A	0.0767993	0.0162018	2.13543e-06	-0.0345919	0.0989807	0.726728	22.4692
151	3-methoxycatechol sulfate (2) levels	rs2511857	T	0.0764922	0.016703	4.65997e-06	0.0618911	0.10085	0.539416	20.9723
152	3-methoxycatechol sulfate (2) levels	rs3128372	G	0.0818875	0.0179258	4.92103e-06	0.261137	0.103073	0.0112925	20.8679
153	3-methoxycatechol sulfate (2) levels	rs4611006	C	0.0782356	0.0175621	8.39715e-06	0.0903237	0.107997	0.402955	19.8452
154	3-methoxycatechol sulfate (2) levels	rs4945580	G	-0.169831	0.0374888	5.89364e-06	-0.140667	0.20199	0.486174	20.5225
155	3-methoxycatechol sulfate (2) levels	rs56681315	T	0.120369	0.0264445	5.32027e-06	0.0539685	0.141543	0.70299	20.7185
156	3-methoxycatechol sulfate (2) levels	rs62273053	A	0.335042	0.0728876	4.29242e-06	-0.46485	0.932202	0.618021	21.1296
157	3-methoxycatechol sulfate (2) levels	rs62428058	A	0.134476	0.0291841	4.06839e-06	0.0411674	0.184895	0.823806	21.2323
158	3-methoxycatechol sulfate (2) levels	rs71523652	T	0.0909097	0.0191394	2.03557e-06	0.0362249	0.110081	0.742099	22.5613
159	3-methoxycatechol sulfate (2) levels	rs73006493	C	-0.149264	0.0336821	9.35548e-06	0.298778	0.274001	0.275525	19.6387
160	3-methoxycatechol sulfate (2) levels	rs7665238	A	0.0854025	0.0187425	5.19845e-06	-0.178688	0.132335	0.176928	20.7628
161	3-methoxycatechol sulfate (2) levels	rs7935436	C	0.0796945	0.0172088	3.63849e-06	-0.195209	0.103205	0.0585599	21.4465
162	X-24241 levels	rs10004304	T	0.0952775	0.0202523	2.54455e-06	-0.0782682	0.112976	0.488444	22.1326
163	X-24241 levels	rs1050152	T	-0.107399	0.0156755	7.31396e-12	-0.146673	0.106139	0.167005	46.9416
164	X-24241 levels	rs10929472	A	0.081388	0.0179791	5.98794e-06	0.0484053	0.111408	0.663936	20.492
165	X-24241 levels	rs112552538	T	-0.414126	0.0873488	2.12598e-06	-0.288367	0.853843	0.735568	22.4777
166	X-24241 levels	rs115566627	C	-0.285575	0.0626037	5.07556e-06	0.0375639	0.393277	0.923906	20.8085
167	X-24241 levels	rs1171614	C	0.163222	0.0188775	5.31586e-18	0.0704591	0.134647	0.600775	74.7599
168	X-24241 levels	rs12208357	T	-0.190394	0.0303378	3.47857e-10	0.00963025	0.21482	0.964243	39.3857
169	X-24241 levels	rs12427077	G	-0.0971084	0.0210017	3.76719e-06	0.0230286	0.143042	0.872099	21.3799
170	X-24241 levels	rs12448913	G	0.391067	0.0857395	5.08854e-06	0.189621	1.10603	0.863876	20.8037
171	X-24241 levels	rs12903952	T	0.0961508	0.0201602	1.84834e-06	0.173101	0.123496	0.161014	22.7466
172	X-24241 levels	rs139160	C	0.0776784	0.0174627	8.65777e-06	-0.1812	0.102934	0.0783502	19.7869
173	X-24241 levels	rs142991896	C	-0.330456	0.0743796	8.8782e-06	1.22875	1.06407	0.248188	19.7387
174	X-24241 levels	rs148908721	G	-0.252437	0.0559488	6.42413e-06	0.257163	0.317585	0.418085	20.3575
175	X-24241 levels	rs151285077	A	0.131983	0.029454	7.43049e-06	-0.256368	0.198015	0.195426	20.0792
176	X-24241 levels	rs181481755	T	-0.357481	0.0798063	7.48703e-06	-0.121646	0.241944	0.615115	20.0646
177	X-24241 levels	rs187428247	A	-0.350229	0.0743746	2.48959e-06	0.122191	0.311758	0.695101	22.1746
178	X-24241 levels	rs34059508	A	-0.33036	0.0489551	1.49658e-11	0.539707	0.476419	0.257281	45.5385
179	X-24241 levels	rs424029	A	-0.178391	0.0379512	2.59491e-06	0.232771	0.230401	0.312358	22.095
180	X-24241 levels	rs60177389	C	0.146051	0.0319185	4.74494e-06	-0.273394	0.222412	0.218988	20.9375
181	X-24241 levels	rs7234351	A	0.0721651	0.0159329	5.91753e-06	0.15305	0.0995718	0.124274	20.5147
182	X-24241 levels	rs743022	C	0.0749477	0.0169106	9.33641e-06	0.112407	0.108153	0.298648	19.6426
183	X-24241 levels	rs75747525	A	0.0905312	0.0203929	9.02317e-06	0.149832	0.135248	0.267935	19.7078
184	X-24241 levels	rs77010315	A	-0.391863	0.0711089	3.57303e-08	0.77646	0.772421	0.314786	30.3683
185	X-24241 levels	rs79824243	T	-0.125929	0.0283872	9.15874e-06	0.106587	0.167185	0.523774	19.6792
186	Tartarate levels	rs10004542	G	0.0814848	0.0176888	4.09376e-06	-0.0586334	0.107353	0.584946	21.2205
187	Tartarate levels	rs10247649	G	-0.0826258	0.0178465	3.65988e-06	-0.054824	0.107021	0.60846	21.4351
188	Tartarate levels	rs10945808	T	-0.130904	0.0285309	4.47212e-06	-0.117469	0.183602	0.5223	21.0511
189	Tartarate levels	rs115272033	C	-0.170179	0.0381431	8.13534e-06	0.211493	0.217234	0.330268	19.9058
190	Tartarate levels	rs116626434	A	-0.149526	0.0320676	3.11891e-06	0.16012	0.172235	0.352545	21.7421
191	Tartarate levels	rs117483011	A	-0.157832	0.0354548	8.52127e-06	0.163925	0.197148	0.405703	19.8171
192	Tartarate levels	rs13089230	A	0.0825424	0.0175787	2.65821e-06	-0.0611595	0.101555	0.547021	22.0486
193	Tartarate levels	rs138430505	C	0.285026	0.0624394	4.9989e-06	0.239148	0.398467	0.548392	20.8378
194	Tartarate levels	rs141660852	T	0.228649	0.0493121	3.53868e-06	-0.747721	0.532767	0.160477	21.4997
195	Tartarate levels	rs142959592	T	-0.373738	0.0817952	4.89608e-06	-0.605327	0.459793	0.187999	20.8775
196	Tartarate levels	rs142997067	G	0.608221	0.134166	5.80553e-06	1.05122	0.642429	0.101773	20.5512
197	Tartarate levels	rs143000803	T	0.368352	0.0789907	3.11275e-06	-0.638603	0.248547	0.010189	21.7457
198	Tartarate levels	rs146593632	T	0.370018	0.0815327	5.67156e-06	-0.399423	0.790737	0.61347	20.596
199	Tartarate levels	rs17026163	T	-0.223964	0.0470413	1.92634e-06	-0.494115	0.329211	0.13338	22.6672
200	Tartarate levels	rs2468877	A	-0.0762559	0.0170977	8.19549e-06	0.0214838	0.0988253	0.827903	19.8917
201	Tartarate levels	rs298392	T	0.087711	0.0186612	2.59941e-06	0.0562176	0.107237	0.600114	22.0917
202	Tartarate levels	rs540278823	C	-0.210344	0.047106	7.99472e-06	-0.053022	0.421762	0.899957	19.9392
203	Tartarate levels	rs628038	C	-0.0783007	0.0170337	4.2902e-06	-0.0655198	0.103154	0.525321	21.1307
204	Tartarate levels	rs75583177	G	-0.145169	0.032432	7.60113e-06	0.057319	0.248105	0.817294	20.0355
205	Tartarate levels	rs76501568	T	-0.267429	0.0587195	5.2548e-06	-0.368977	0.515976	0.474545	20.7421
206	Tartarate levels	rs77798428	A	-0.318661	0.0614021	2.10597e-07	0.0607564	0.236769	0.797482	26.9334
207	Tartarate levels	rs79983252	A	0.236427	0.0486249	1.16058e-06	0.10222	0.354737	0.773227	23.6416
208	Tartarate levels	rs9948951	A	-0.0971868	0.0214343	5.78302e-06	-0.0901441	0.128681	0.4836	20.5587
209	3-methyl-2-oxovalerate to 3-methyl-2-oxobutyrate ratio	rs1000533	C	-0.0744348	0.016144	4.01341e-06	-0.0808532	0.103163	0.43319	21.2584
210	3-methyl-2-oxovalerate to 3-methyl-2-oxobutyrate ratio	rs111526650	C	0.35998	0.0808962	8.59107e-06	-1.02414	1.01578	0.313344	19.8016
211	3-methyl-2-oxovalerate to 3-methyl-2-oxobutyrate ratio	rs111948662	A	-0.229599	0.0481402	1.84786e-06	0.398316	0.336098	0.235971	22.747
212	3-methyl-2-oxovalerate to 3-methyl-2-oxobutyrate ratio	rs11612260	G	0.231322	0.0502245	4.10972e-06	0.268185	0.406019	0.508917	21.213
213	3-methyl-2-oxovalerate to 3-methyl-2-oxobutyrate ratio	rs12584035	G	0.101695	0.0223658	5.44436e-06	0.110381	0.168593	0.512648	20.6743
214	3-methyl-2-oxovalerate to 3-methyl-2-oxobutyrate ratio	rs12676561	C	-0.0736734	0.0164069	7.1094e-06	0.097181	0.122111	0.426123	20.1636
215	3-methyl-2-oxovalerate to 3-methyl-2-oxobutyrate ratio	rs140189036	C	0.20402	0.0457611	8.25831e-06	0.826431	0.681716	0.225405	19.8771
216	3-methyl-2-oxovalerate to 3-methyl-2-oxobutyrate ratio	rs140605392	A	-0.403794	0.0905641	8.24762e-06	-1.00615	1.22077	0.409828	19.8796
217	3-methyl-2-oxovalerate to 3-methyl-2-oxobutyrate ratio	rs150882021	A	0.161945	0.0358207	6.1554e-06	-0.145714	0.35436	0.680923	20.4393
218	3-methyl-2-oxovalerate to 3-methyl-2-oxobutyrate ratio	rs17697795	A	-0.0740641	0.0164114	6.39252e-06	-0.152224	0.126856	0.23015	20.3669
219	3-methyl-2-oxovalerate to 3-methyl-2-oxobutyrate ratio	rs2164029	G	-0.0763181	0.0160576	2.0066e-06	-0.00161048	0.104899	0.987751	22.5888
220	3-methyl-2-oxovalerate to 3-methyl-2-oxobutyrate ratio	rs4847350	C	-0.0726322	0.0160796	6.27065e-06	-0.0127498	0.103104	0.901585	20.4037
221	3-methyl-2-oxovalerate to 3-methyl-2-oxobutyrate ratio	rs55714514	C	-0.0859672	0.0193239	8.63728e-06	-0.0603442	0.116516	0.604523	19.7914
222	3-methyl-2-oxovalerate to 3-methyl-2-oxobutyrate ratio	rs56299996	C	0.114589	0.0247027	3.50579e-06	0.1563	0.195598	0.424237	21.5178
223	3-methyl-2-oxovalerate to 3-methyl-2-oxobutyrate ratio	rs59647005	T	0.36289	0.0790673	4.44033e-06	1.21572	1.47274	0.409098	21.0647
224	3-methyl-2-oxovalerate to 3-methyl-2-oxobutyrate ratio	rs72695489	C	0.0995737	0.0210433	2.22497e-06	-0.0622907	0.1466	0.670908	22.3904
225	3-methyl-2-oxovalerate to 3-methyl-2-oxobutyrate ratio	rs75003689	T	0.156162	0.0343456	5.44741e-06	-0.121901	0.211011	0.563465	20.6732
226	3-methyl-2-oxovalerate to 3-methyl-2-oxobutyrate ratio	rs76665747	A	-0.166812	0.0359952	3.58181e-06	-0.0487955	0.350012	0.889125	21.4766
227	3-methyl-2-oxovalerate to 3-methyl-2-oxobutyrate ratio	rs78177403	C	0.321817	0.0549034	4.58653e-09	0.414685	0.321224	0.19672	34.3573
228	3-methyl-2-oxovalerate to 3-methyl-2-oxobutyrate ratio	rs79434713	A	-0.151492	0.0340111	8.42111e-06	-0.276868	0.206108	0.179169	19.8398
229	X-21471 levels	rs10005620	A	0.0863954	0.019471	9.11692e-06	-6.4308e-05	0.113247	0.999547	19.6881
230	X-21471 levels	rs1057868	T	0.081922	0.0171193	1.70673e-06	0.0845312	0.10105	0.402858	22.8997
231	X-21471 levels	rs113425901	T	-0.319025	0.0718024	8.8671e-06	1.42661	0.923337	0.122331	19.7411
232	X-21471 levels	rs113812196	A	-0.25625	0.0555345	3.94532e-06	-0.617191	0.32151	0.054901	21.2913
233	X-21471 levels	rs114114736	T	-0.221632	0.0494928	7.53248e-06	-0.436591	0.452074	0.334168	20.0531
234	X-21471 levels	rs116576599	T	0.151742	0.0332013	4.86864e-06	0.0368111	0.226879	0.871109	20.8882
235	X-21471 levels	rs117222455	C	-0.237521	0.0526376	6.41025e-06	-0.177862	0.410802	0.665042	20.3616
236	X-21471 levels	rs117988718	A	0.233337	0.0520922	7.48857e-06	-0.100329	0.292042	0.73119	20.0642
237	X-21471 levels	rs146939592	G	0.328913	0.0666354	7.97394e-07	-0.142444	0.393129	0.717104	24.3642
238	X-21471 levels	rs148544135	G	0.333838	0.0753431	9.38383e-06	0.316977	0.225946	0.160651	19.6329
239	X-21471 levels	rs189017081	C	0.464597	0.0602426	1.23774e-14	-1.05454	0.613852	0.0858144	59.4765
240	X-21471 levels	rs212100	C	0.331612	0.0210966	1.12539e-55	-0.00246823	0.138938	0.985826	247.079
241	X-21471 levels	rs2178720	T	-0.084673	0.0179583	2.4174e-06	0.125333	0.108616	0.248536	22.231
242	X-21471 levels	rs2900478	A	0.351432	0.0201586	4.60307e-68	0.0835324	0.120089	0.486688	303.922
243	X-21471 levels	rs34371091	T	0.126752	0.0286136	9.43284e-06	0.0328459	0.164736	0.841961	19.623
244	X-21471 levels	rs35249383	A	-0.270569	0.0568194	1.91773e-06	-0.489371	0.726027	0.500287	22.6758
245	X-21471 levels	rs3789505	T	0.171932	0.0375928	4.79544e-06	0.123009	0.231742	0.595557	20.9172
246	X-21471 levels	rs4762697	T	0.169972	0.017203	5.0648e-23	-0.0705011	0.105858	0.505411	97.6217
247	X-21471 levels	rs59683852	A	-0.610797	0.113088	6.62472e-08	-0.200272	0.286362	0.484323	29.1716
248	X-21471 levels	rs61780033	A	-0.248312	0.0556231	8.03771e-06	0.59483	0.745411	0.424877	19.929
249	X-21471 levels	rs6876434	C	0.0889546	0.0174087	3.22557e-07	-0.0328663	0.108425	0.761795	26.1098
250	X-21471 levels	rs72838129	C	-0.580097	0.0327696	4.0247e-70	-0.244233	0.312422	0.434367	313.371
251	X-21471 levels	rs75369470	T	0.230255	0.0503223	4.74838e-06	0.440455	0.555153	0.427548	20.9362
252	X-21471 levels	rs77100631	G	-0.161227	0.0337304	1.75407e-06	0.39473	0.163384	0.0156935	22.8472
253	X-21471 levels	rs7713886	T	-0.0945293	0.0200122	2.31723e-06	0.022089	0.124678	0.859377	22.3122
254	X-21471 levels	rs841217	C	-0.0767432	0.0157658	1.12908e-06	-0.124254	0.0993817	0.211201	23.6945
255	Hydroxypalmitoyl sphingomyelin (d18:1/16:0(OH)) levels	rs10005957	T	-0.184216	0.0378129	1.10597e-06	-0.00207655	0.320398	0.994829	23.7342
256	Hydroxypalmitoyl sphingomyelin (d18:1/16:0(OH)) levels	rs113583332	A	0.193077	0.0408548	2.29073e-06	-0.5328	0.348905	0.126746	22.3344
257	Hydroxypalmitoyl sphingomyelin (d18:1/16:0(OH)) levels	rs114372900	T	-0.321109	0.0639159	5.06252e-07	-0.834329	0.479264	0.081709	25.2399
258	Hydroxypalmitoyl sphingomyelin (d18:1/16:0(OH)) levels	rs116557385	T	0.184715	0.0388494	1.98786e-06	0.181519	0.237199	0.444116	22.6066
259	Hydroxypalmitoyl sphingomyelin (d18:1/16:0(OH)) levels	rs12338432	C	-0.276198	0.0625174	9.96423e-06	0.769615	0.589089	0.191399	19.5182
260	Hydroxypalmitoyl sphingomyelin (d18:1/16:0(OH)) levels	rs1260326	C	0.0849292	0.0153285	3.01404e-08	0.176011	0.103758	0.0898173	30.6983
261	Hydroxypalmitoyl sphingomyelin (d18:1/16:0(OH)) levels	rs138106374	A	0.220026	0.0468771	2.68346e-06	-0.323749	0.239182	0.175875	22.0306
262	Hydroxypalmitoyl sphingomyelin (d18:1/16:0(OH)) levels	rs1461729	G	0.110054	0.0248065	9.143e-06	0.128504	0.136245	0.345587	19.6825
263	Hydroxypalmitoyl sphingomyelin (d18:1/16:0(OH)) levels	rs17159433	G	0.259131	0.0574328	6.42494e-06	0.527728	0.302651	0.0812138	20.3572
264	Hydroxypalmitoyl sphingomyelin (d18:1/16:0(OH)) levels	rs174568	T	0.281473	0.0156069	1.03188e-72	0.0170105	0.100058	0.865006	325.267
265	Hydroxypalmitoyl sphingomyelin (d18:1/16:0(OH)) levels	rs2117347	C	0.0697622	0.0150425	3.5234e-06	-0.0475702	0.100762	0.636853	21.508
266	Hydroxypalmitoyl sphingomyelin (d18:1/16:0(OH)) levels	rs2240466	A	0.11771	0.0230896	3.43328e-07	0.146929	0.148246	0.321627	25.9893
267	Hydroxypalmitoyl sphingomyelin (d18:1/16:0(OH)) levels	rs2315065	A	0.129803	0.0268117	1.28997e-06	-0.508472	0.201761	0.0117295	23.438
268	Hydroxypalmitoyl sphingomyelin (d18:1/16:0(OH)) levels	rs28795074	A	-0.167131	0.0298664	2.19404e-08	0.299563	0.196282	0.126964	31.3147
269	Hydroxypalmitoyl sphingomyelin (d18:1/16:0(OH)) levels	rs3736228	T	-0.111867	0.0213966	1.71121e-07	-0.0307683	0.22107	0.889309	27.3347
270	Hydroxypalmitoyl sphingomyelin (d18:1/16:0(OH)) levels	rs3756963	C	-0.0846737	0.017413	1.1582e-06	-0.143045	0.145952	0.327047	23.6456
271	Hydroxypalmitoyl sphingomyelin (d18:1/16:0(OH)) levels	rs375938	A	0.0686571	0.0153336	7.55037e-06	0.173957	0.101812	0.0875246	20.0485
272	Hydroxypalmitoyl sphingomyelin (d18:1/16:0(OH)) levels	rs4742750	A	0.111966	0.0214244	1.73139e-07	0.249201	0.129588	0.0544766	27.3121
273	Hydroxypalmitoyl sphingomyelin (d18:1/16:0(OH)) levels	rs482282	A	0.0680071	0.0151632	7.29085e-06	-0.0779026	0.100262	0.437164	20.1153
274	Hydroxypalmitoyl sphingomyelin (d18:1/16:0(OH)) levels	rs55698751	G	0.340571	0.0755595	6.56501e-06	-1.03724	0.884	0.240657	20.316
275	Hydroxypalmitoyl sphingomyelin (d18:1/16:0(OH)) levels	rs56052006	A	0.26461	0.0588982	7.03374e-06	-0.229099	0.455176	0.614741	20.1841
276	Hydroxypalmitoyl sphingomyelin (d18:1/16:0(OH)) levels	rs59771628	C	0.0717336	0.0150877	1.99012e-06	0.175639	0.0987687	0.0753564	22.6047
277	Hydroxypalmitoyl sphingomyelin (d18:1/16:0(OH)) levels	rs639709	C	0.0742336	0.0167215	9.02066e-06	-0.062838	0.118542	0.596049	19.7084
278	Hydroxypalmitoyl sphingomyelin (d18:1/16:0(OH)) levels	rs6471322	A	-0.0810044	0.015584	2.01536e-07	0.162477	0.105132	0.122234	27.0184
279	Hydroxypalmitoyl sphingomyelin (d18:1/16:0(OH)) levels	rs6937870	T	0.0783475	0.0169493	3.79224e-06	0.222487	0.103571	0.0317008	21.3672
280	Hydroxypalmitoyl sphingomyelin (d18:1/16:0(OH)) levels	rs72940873	G	0.137825	0.02942	2.8033e-06	-0.235906	0.196216	0.229256	21.9468
281	Hydroxypalmitoyl sphingomyelin (d18:1/16:0(OH)) levels	rs73177473	T	-0.138356	0.0305542	5.94815e-06	0.346141	0.179723	0.0541078	20.5047
282	Hydroxypalmitoyl sphingomyelin (d18:1/16:0(OH)) levels	rs74473137	A	-0.249778	0.0536481	3.22636e-06	-0.044141	0.444699	0.920931	21.677
283	Hydroxypalmitoyl sphingomyelin (d18:1/16:0(OH)) levels	rs79209503	T	-0.221151	0.0485036	5.12829e-06	0.0271115	0.312058	0.930767	20.7888
284	Hydroxypalmitoyl sphingomyelin (d18:1/16:0(OH)) levels	rs80321804	G	-0.177044	0.0393603	6.85855e-06	0.294679	0.255827	0.249376	20.2323
285	Hydroxypalmitoyl sphingomyelin (d18:1/16:0(OH)) levels	rs964184	C	0.109903	0.0222776	8.08271e-07	0.0185412	0.140139	0.894742	24.3379
286	1-linoleoylglycerol (18:2) levels	rs10006032	G	-0.15194	0.0334117	5.42817e-06	0.17307	0.266732	0.516432	20.6798
287	1-linoleoylglycerol (18:2) levels	rs10072491	T	-0.17568	0.038446	4.88843e-06	-0.0115489	0.246641	0.962653	20.8806
288	1-linoleoylglycerol (18:2) levels	rs10735636	G	0.266346	0.0602083	9.7007e-06	0.34898	0.297532	0.240829	19.5695
289	1-linoleoylglycerol (18:2) levels	rs11033752	T	-0.0907355	0.0204967	9.56226e-06	0.0978986	0.133601	0.4637	19.5969
290	1-linoleoylglycerol (18:2) levels	rs11160050	G	0.125943	0.028029	7.01221e-06	-0.115729	0.155694	0.457293	20.1898
291	1-linoleoylglycerol (18:2) levels	rs113627835	C	0.382342	0.0840396	5.37605e-06	0.272244	0.511826	0.59479	20.6984
292	1-linoleoylglycerol (18:2) levels	rs114473062	T	0.226158	0.049117	4.135e-06	-0.72566	0.547109	0.184723	21.2012
293	1-linoleoylglycerol (18:2) levels	rs117168942	C	0.191261	0.0431454	9.29617e-06	-0.22538	0.631959	0.721363	19.651
294	1-linoleoylglycerol (18:2) levels	rs12447287	C	0.081903	0.0180828	5.91739e-06	0.241622	0.0987778	0.0144404	20.5148
295	1-linoleoylglycerol (18:2) levels	rs12858688	T	-0.22125	0.0491192	6.65784e-06	-0.200116	0.522103	0.701505	20.2892
296	1-linoleoylglycerol (18:2) levels	rs17410962	A	-0.11411	0.0235805	1.30378e-06	-0.223932	0.1686	0.184117	23.4175
297	1-linoleoylglycerol (18:2) levels	rs2943179	T	-0.0822174	0.0185161	8.98228e-06	0.0443572	0.141296	0.753572	19.7164
298	1-linoleoylglycerol (18:2) levels	rs56354314	A	0.235446	0.0519464	5.82959e-06	-0.213178	0.307382	0.487978	20.5434
299	1-linoleoylglycerol (18:2) levels	rs6475038	G	-0.0721413	0.0159373	5.99468e-06	-0.0369594	0.0988661	0.708528	20.4898
300	1-linoleoylglycerol (18:2) levels	rs75445316	T	0.241198	0.049473	1.0862e-06	-0.406942	0.402208	0.311648	23.769
301	1-linoleoylglycerol (18:2) levels	rs77982886	G	0.316857	0.0635267	6.10775e-07	0.430355	0.694562	0.535518	24.8779
302	1-linoleoylglycerol (18:2) levels	rs964184	C	-0.116525	0.0229017	3.6178e-07	0.0185412	0.140139	0.894742	25.8883
303	1-linoleoylglycerol (18:2) levels	rs9894638	C	0.0857298	0.0192292	8.2607e-06	-0.140954	0.110548	0.202293	19.8766
304	X-12680 levels	rs10006132	A	0.106176	0.0198888	9.37219e-08	0.297071	0.118752	0.0123632	28.4994
305	X-12680 levels	rs113949763	A	-0.0880563	0.019815	8.83339e-06	-0.0304967	0.137162	0.824049	19.7484
306	X-12680 levels	rs117599044	T	0.148872	0.0333783	8.19097e-06	0.265921	0.247686	0.282993	19.8929
307	X-12680 levels	rs11790084	T	-0.116759	0.0239886	1.13151e-06	-0.168665	0.126144	0.181197	23.6903
308	X-12680 levels	rs1232965	G	0.125759	0.0257188	1.00949e-06	0.174665	0.223981	0.435497	23.9098
309	X-12680 levels	rs12438406	C	0.0880515	0.0198886	9.54517e-06	0.0331135	0.127299	0.794768	19.6004
310	X-12680 levels	rs17416443	T	0.156625	0.0348708	7.06994e-06	0.168538	0.165075	0.307265	20.1743
311	X-12680 levels	rs201928	T	0.0707048	0.0156961	6.64943e-06	0.139867	0.100526	0.164117	20.2915
312	X-12680 levels	rs468720	A	0.0807866	0.0169477	1.87164e-06	-0.0341614	0.113876	0.764186	22.7226
313	X-12680 levels	rs61844105	T	0.118211	0.0260703	5.77922e-06	0.315131	0.16424	0.0550199	20.56
314	X-12680 levels	rs62	C	-0.0719258	0.0161188	8.11101e-06	-0.0614322	0.0989479	0.534696	19.9115
315	X-12680 levels	rs62278649	A	-0.0812349	0.0161594	4.97939e-07	0.0422507	0.102441	0.680019	25.2717
316	X-12680 levels	rs6888519	C	-0.181717	0.0397152	4.75097e-06	-0.250176	0.232323	0.28155	20.9352
317	X-12680 levels	rs73164485	T	0.200171	0.0381791	1.58034e-07	0.0174327	0.275393	0.949527	27.4885
318	X-12680 levels	rs74459194	A	-0.259661	0.0584193	8.79856e-06	-0.604433	0.63748	0.343048	19.7561
319	X-12680 levels	rs75693448	T	-0.118346	0.0250911	2.39758e-06	-0.0276002	0.145456	0.849505	22.2468
320	Carnitine levels	rs10006723	T	0.170956	0.0345341	7.40711e-07	0.0248511	0.237219	0.916566	24.506
321	Carnitine levels	rs10826332	A	-0.142187	0.0286481	6.9336e-07	-0.13749	0.255687	0.590765	24.6336
322	Carnitine levels	rs10900223	C	-0.105448	0.0176162	2.15271e-09	-0.0325854	0.10898	0.764936	35.8304
323	Carnitine levels	rs112819917	A	-0.438422	0.0855532	2.98241e-07	-0.281431	0.852715	0.741368	26.2611
324	Carnitine levels	rs1171617	T	0.443332	0.0179927	4.75726e-134	0.0782423	0.134256	0.56004	607.107
325	Carnitine levels	rs12692101	T	-0.0812856	0.0159379	3.3939e-07	0.072061	0.100962	0.475387	26.0115
326	Carnitine levels	rs13026148	A	-0.0706059	0.0158653	8.57356e-06	-0.113944	0.104707	0.276502	19.8055
327	Carnitine levels	rs13247874	T	-0.103668	0.0195859	1.20324e-07	0.0297406	0.128523	0.817002	28.0158
328	Carnitine levels	rs138190991	A	-0.212246	0.0448917	2.26798e-06	0.154802	0.27462	0.572961	22.3536
329	Carnitine levels	rs149235996	G	-0.56909	0.0700396	4.46387e-16	0.798827	0.777832	0.304424	66.0199
330	Carnitine levels	rs1511808	T	-0.0697692	0.0157378	9.28299e-06	-0.0407513	0.101136	0.686996	19.6535
331	Carnitine levels	rs1765260	A	-0.0999797	0.0211507	2.27832e-06	0.237308	0.180183	0.187827	22.3447
332	Carnitine levels	rs2512510	A	-0.0870239	0.0186419	3.03877e-06	-0.107834	0.11441	0.345927	21.792
333	Carnitine levels	rs2625939	T	0.0859678	0.0183528	2.81073e-06	-0.0782498	0.134241	0.559956	21.9415
334	Carnitine levels	rs4254516	C	-0.0700485	0.0152171	4.15883e-06	0.0166263	0.0988007	0.866362	21.1901
335	Carnitine levels	rs55775057	A	-0.0960378	0.0215564	8.38207e-06	0.212732	0.149403	0.154481	19.8487
336	Carnitine levels	rs72836546	T	-0.0906795	0.0180707	5.22043e-07	-0.00873003	0.119612	0.941817	25.1807
337	Carnitine levels	rs73006619	C	-0.168203	0.0368665	5.05538e-06	0.333725	0.25632	0.192922	20.8163
338	Carnitine levels	rs73025372	G	0.157569	0.0346167	5.31831e-06	0.621344	0.254328	0.0145626	20.7191
339	Carnitine levels	rs7537155	A	-0.0900652	0.019229	2.81588e-06	0.00969801	0.108278	0.928632	21.9382
340	Carnitine levels	rs76187828	G	-0.117619	0.0264472	8.69448e-06	0.143757	0.155631	0.355639	19.7786
341	Carnitine levels	rs76638161	T	0.192728	0.0434891	9.35172e-06	-0.319238	0.690261	0.64373	19.6394
342	Carnitine levels	rs7705826	G	0.199276	0.0204928	2.37787e-22	-0.00450141	0.144431	0.975137	94.56
343	Carnitine levels	rs78428648	A	0.179162	0.0400467	7.68304e-06	-0.18997	0.277271	0.493254	20.0151
344	Carnitine levels	rs78562549	T	0.394897	0.0881915	7.54445e-06	-0.272504	0.387149	0.481511	20.05
345	Carnitine levels	rs79717472	G	-0.218081	0.0461728	2.32235e-06	0.300185	0.502446	0.550209	22.3081
346	Isoleucine to phosphate ratio	rs10006729	G	-0.069881	0.0146229	1.76268e-06	-0.00926671	0.100563	0.92658	22.8376
347	Isoleucine to phosphate ratio	rs10059397	G	-0.0707974	0.0144641	9.84662e-07	0.107435	0.0998366	0.281877	23.9581
348	Isoleucine to phosphate ratio	rs10227729	C	0.097048	0.0197725	9.18965e-07	0.015004	0.125266	0.904659	24.0907
349	Isoleucine to phosphate ratio	rs11066875	T	0.152119	0.0290453	1.62954e-07	0.0922462	0.188809	0.625147	27.4293
350	Isoleucine to phosphate ratio	rs114600258	A	0.279245	0.0589082	2.13364e-06	0.1991	0.794267	0.802068	22.4708
351	Isoleucine to phosphate ratio	rs11626897	A	0.157981	0.0328327	1.49652e-06	-0.224866	0.191374	0.239993	23.1524
352	Isoleucine to phosphate ratio	rs11661293	T	0.0931655	0.0202932	4.41195e-06	-0.146201	0.140677	0.298681	21.077
353	Isoleucine to phosphate ratio	rs12918636	C	0.106738	0.0227824	2.79787e-06	0.13738	0.144204	0.340754	21.9502
354	Isoleucine to phosphate ratio	rs17558155	A	0.117099	0.0248651	2.48485e-06	-0.293327	0.157862	0.0631524	22.1782
355	Isoleucine to phosphate ratio	rs193152187	T	0.331727	0.0750983	9.99728e-06	0.0149936	0.429882	0.972177	19.512
356	Isoleucine to phosphate ratio	rs2591078	C	-0.0720375	0.0145929	7.95487e-07	0.0986356	0.0996237	0.322134	24.3688
357	Isoleucine to phosphate ratio	rs4433560	A	-0.0944584	0.0200021	2.33046e-06	-0.0569856	0.141734	0.68764	22.3013
358	Isoleucine to phosphate ratio	rs55672338	A	0.0658642	0.0146268	6.70066e-06	0.0224716	0.100362	0.82283	20.2768
359	Isoleucine to phosphate ratio	rs563612718	T	-0.249173	0.0559722	8.518e-06	-0.611117	0.380052	0.107839	19.8179
360	Isoleucine to phosphate ratio	rs59995039	C	-0.0813922	0.0182508	8.20962e-06	0.0567626	0.132267	0.667812	19.8885
361	Isoleucine to phosphate ratio	rs62093367	A	0.0957318	0.0215811	9.16852e-06	0.12111	0.14101	0.39041	19.6773
362	Isoleucine to phosphate ratio	rs6942431	G	-0.0681398	0.0153805	9.41207e-06	-0.0529639	0.101593	0.602135	19.6273
363	Isoleucine to phosphate ratio	rs73271806	T	-0.113331	0.0232157	1.0519e-06	-0.467025	0.217693	0.0319257	23.8305
364	Isoleucine to phosphate ratio	rs75847252	C	0.253807	0.0541714	2.79605e-06	-0.701376	0.608244	0.248863	21.9516
365	Isoleucine to phosphate ratio	rs77275380	T	0.308325	0.0690998	8.11854e-06	-0.312525	0.307926	0.310136	19.9097
366	Isoleucine to phosphate ratio	rs7779835	C	0.22396	0.0495221	6.11328e-06	0.226066	0.373095	0.544567	20.4523
367	Isoleucine to phosphate ratio	rs78145602	T	-0.17984	0.0355643	4.26464e-07	0.765057	0.325808	0.0188656	25.5708
368	Isoleucine to phosphate ratio	rs78608855	G	0.280925	0.0629841	8.18629e-06	0.780231	0.774814	0.313939	19.8939
369	Isoleucine to phosphate ratio	rs80084508	T	-0.121794	0.0270413	6.66881e-06	-0.155866	0.219188	0.477017	20.286
370	Isoleucine to phosphate ratio	rs80197269	G	-0.152764	0.0331395	4.03211e-06	0.0821328	0.311449	0.792001	21.2496
371	Isoleucine to phosphate ratio	rs9643611	G	0.076665	0.0168616	5.4487e-06	-0.097458	0.108824	0.370491	20.6727
372	Glycosyl-N-behenoyl-sphingadienine (d18:2/22:0) levels	rs1000768	T	0.0683876	0.0154364	9.41139e-06	0.122579	0.104452	0.240579	19.6274
373	Glycosyl-N-behenoyl-sphingadienine (d18:2/22:0) levels	rs10511533	C	-0.179238	0.0382674	2.81562e-06	0.0854332	0.200563	0.670131	21.9383
374	Glycosyl-N-behenoyl-sphingadienine (d18:2/22:0) levels	rs10823631	G	0.0986998	0.0161334	9.49297e-10	0.139933	0.0996991	0.16045	37.4266
375	Glycosyl-N-behenoyl-sphingadienine (d18:2/22:0) levels	rs10908901	T	-0.46639	0.101827	4.64505e-06	-1.05612	1.31976	0.423575	20.9784
376	Glycosyl-N-behenoyl-sphingadienine (d18:2/22:0) levels	rs11647674	T	-0.0747483	0.0159924	2.95388e-06	0.011121	0.101842	0.913045	21.8462
377	Glycosyl-N-behenoyl-sphingadienine (d18:2/22:0) levels	rs11722463	A	0.163258	0.015626	1.49884e-25	0.0979903	0.108885	0.368152	109.157
378	Glycosyl-N-behenoyl-sphingadienine (d18:2/22:0) levels	rs117394165	T	0.180797	0.0398928	5.84101e-06	0.101968	0.374493	0.785406	20.5397
379	Glycosyl-N-behenoyl-sphingadienine (d18:2/22:0) levels	rs118019327	C	0.305951	0.0643906	2.01923e-06	-0.080687	0.640038	0.89968	22.5766
380	Glycosyl-N-behenoyl-sphingadienine (d18:2/22:0) levels	rs12113068	T	0.17193	0.0344189	5.87723e-07	-0.681081	0.339299	0.0447157	24.9522
381	Glycosyl-N-behenoyl-sphingadienine (d18:2/22:0) levels	rs12193198	A	0.0714555	0.0153453	3.21615e-06	-0.0270419	0.0996192	0.786042	21.6831
382	Glycosyl-N-behenoyl-sphingadienine (d18:2/22:0) levels	rs139356071	A	-0.305825	0.065094	2.62464e-06	1.25203	1.07983	0.246266	22.0731
383	Glycosyl-N-behenoyl-sphingadienine (d18:2/22:0) levels	rs1784494	A	-0.0740639	0.0151951	1.09251e-06	0.0318522	0.0993033	0.748395	23.7578
384	Glycosyl-N-behenoyl-sphingadienine (d18:2/22:0) levels	rs261290	C	-0.0760656	0.0163746	3.3951e-06	0.0245165	0.1016	0.80932	21.5792
385	Glycosyl-N-behenoyl-sphingadienine (d18:2/22:0) levels	rs28416749	C	0.0893799	0.0188068	2.00883e-06	0.0516718	0.127821	0.686027	22.5866
386	Glycosyl-N-behenoyl-sphingadienine (d18:2/22:0) levels	rs2989751	G	-0.0798624	0.0176439	6.00149e-06	-0.133904	0.112538	0.234104	20.4878
387	Glycosyl-N-behenoyl-sphingadienine (d18:2/22:0) levels	rs35818294	A	0.300353	0.0198764	1.36982e-51	0.0197324	0.123468	0.873025	228.343
388	Glycosyl-N-behenoyl-sphingadienine (d18:2/22:0) levels	rs3750434	A	0.103985	0.0153983	1.44811e-11	0.0892172	0.099293	0.368905	45.6033
389	Glycosyl-N-behenoyl-sphingadienine (d18:2/22:0) levels	rs728185	G	-0.131589	0.0293093	7.13336e-06	-0.0292642	0.184456	0.873944	20.1571
390	Glycosyl-N-behenoyl-sphingadienine (d18:2/22:0) levels	rs73053944	G	-0.275566	0.0597631	4.00795e-06	-0.0376615	0.276774	0.891764	21.2611
391	Glycosyl-N-behenoyl-sphingadienine (d18:2/22:0) levels	rs7320739	G	-0.0952298	0.0204931	3.36922e-06	-0.0958157	0.131427	0.465976	21.5939
392	Glycosyl-N-behenoyl-sphingadienine (d18:2/22:0) levels	rs7585677	G	0.0696798	0.0155359	7.28895e-06	0.0134053	0.10029	0.893667	20.116
393	Glycosyl-N-behenoyl-sphingadienine (d18:2/22:0) levels	rs76357200	C	0.238586	0.0516857	3.9103e-06	-0.152783	0.273738	0.576752	21.3083
394	Glycosyl-N-behenoyl-sphingadienine (d18:2/22:0) levels	rs76560367	G	-0.260923	0.0549368	2.03917e-06	-0.358698	0.292393	0.21991	22.5579
395	Glycosyl-N-behenoyl-sphingadienine (d18:2/22:0) levels	rs7657342	T	0.0751754	0.0168021	7.67054e-06	-0.0869992	0.105466	0.409427	20.0182
396	Glycosyl-N-behenoyl-sphingadienine (d18:2/22:0) levels	rs7953249	A	0.0706765	0.0154152	4.54321e-06	0.143746	0.0995666	0.148819	21.0209
397	Glycosyl-N-behenoyl-sphingadienine (d18:2/22:0) levels	rs8037196	G	0.0746057	0.0166957	7.87435e-06	-0.00490736	0.107868	0.963713	19.968
398	Glycosyl-N-behenoyl-sphingadienine (d18:2/22:0) levels	rs9311038	T	-0.0878475	0.0184967	2.04063e-06	0.0521323	0.119535	0.662746	22.5564
399	Carboxyethyl-gaba levels	rs10007799	A	-0.159871	0.0352124	5.62026e-06	0.0288887	0.195192	0.882341	20.6133
400	Carboxyethyl-gaba levels	rs10226985	C	0.176859	0.0363456	1.13868e-06	0.384531	0.220919	0.0817542	23.6783
401	Carboxyethyl-gaba levels	rs112733535	T	0.381216	0.0837424	5.30759e-06	0.449015	0.427498	0.293565	20.7229
402	Carboxyethyl-gaba levels	rs1165152	G	-0.137002	0.0153637	4.7803e-19	-0.0886212	0.102013	0.384996	79.5174
403	Carboxyethyl-gaba levels	rs118073108	C	-0.438972	0.0924632	2.05912e-06	0.66868	0.231403	0.00385638	22.5391
404	Carboxyethyl-gaba levels	rs1213850	C	-0.0823861	0.0159727	2.49689e-07	-0.0945652	0.102243	0.355017	26.6043
405	Carboxyethyl-gaba levels	rs13435198	G	-0.070316	0.0158751	9.45275e-06	-0.150179	0.102148	0.141504	19.6189
406	Carboxyethyl-gaba levels	rs13438347	A	0.115088	0.0251837	4.87846e-06	0.0497885	0.147897	0.736385	20.8844
407	Carboxyethyl-gaba levels	rs151029871	A	-0.258486	0.0541148	1.78269e-06	0.178204	0.372339	0.632217	22.8161
408	Carboxyethyl-gaba levels	rs17721101	C	-0.131607	0.02852	3.93909e-06	-0.124223	0.229934	0.58902	21.2941
409	Carboxyethyl-gaba levels	rs2404849	G	-0.104966	0.0237378	9.78378e-06	0.0283302	0.18074	0.875445	19.5531
410	Carboxyethyl-gaba levels	rs35192662	C	-0.116646	0.0257699	5.99859e-06	0.206945	0.160234	0.196525	20.4887
411	Carboxyethyl-gaba levels	rs3744683	C	0.317992	0.0717051	9.21955e-06	1.13591	0.521442	0.0293765	19.6667
412	Carboxyethyl-gaba levels	rs62492368	A	0.146094	0.0167314	2.50774e-18	0.0444381	0.104189	0.669732	76.243
413	Carboxyethyl-gaba levels	rs6416742	T	-0.0719088	0.0159954	6.93739e-06	0.0820484	0.108674	0.45025	20.2104
414	Carboxyethyl-gaba levels	rs73177136	G	-0.261052	0.056199	3.39849e-06	-0.0301403	0.204295	0.882711	21.5773
415	Carboxyethyl-gaba levels	rs75128317	A	0.287952	0.0607931	2.1735e-06	-0.173731	0.507117	0.731911	22.4353
416	Carboxyethyl-gaba levels	rs75761281	G	-1.085	0.243212	8.15308e-06	0.102774	0.296198	0.72861	19.9017
417	Carboxyethyl-gaba levels	rs76212379	T	0.227041	0.0511034	8.88053e-06	0.144431	0.350264	0.680085	19.7383
418	Carboxyethyl-gaba levels	rs77897163	C	-0.230682	0.0516181	7.85825e-06	0.0210043	0.414799	0.959614	19.9721
419	Carboxyethyl-gaba levels	rs78022645	T	-0.175046	0.0361585	1.29135e-06	-0.236115	0.233456	0.311831	23.436
420	Sphingosine 1-phosphate levels	rs1000821	T	0.0955501	0.0152708	3.92298e-10	-0.0197257	0.0989874	0.842048	39.1506
421	Sphingosine 1-phosphate levels	rs10502344	G	0.190151	0.0413987	4.36607e-06	-0.165328	0.329334	0.615662	21.0972
422	Sphingosine 1-phosphate levels	rs10744901	C	-0.0733906	0.0164198	7.83555e-06	-0.00983679	0.102807	0.923773	19.9777
423	Sphingosine 1-phosphate levels	rs10960927	C	0.157515	0.0353441	8.32674e-06	-0.150178	0.230566	0.514825	19.8614
424	Sphingosine 1-phosphate levels	rs115939317	T	0.27762	0.0620996	7.80146e-06	0.81816	0.317644	0.0100035	19.9859
425	Sphingosine 1-phosphate levels	rs11986857	G	0.147791	0.0320867	4.10483e-06	0.208086	0.161978	0.198911	21.2151
426	Sphingosine 1-phosphate levels	rs138132596	G	0.513535	0.109227	2.58227e-06	0.108325	0.245397	0.658904	22.1045
427	Sphingosine 1-phosphate levels	rs141116536	C	0.229382	0.0484838	2.233e-06	-0.315342	0.559015	0.572684	22.3834
428	Sphingosine 1-phosphate levels	rs1456759	T	-0.0816351	0.0173502	2.53695e-06	0.024331	0.130046	0.851585	22.1383
429	Sphingosine 1-phosphate levels	rs1488103	A	-0.0723142	0.015939	5.70756e-06	0.0596539	0.10564	0.572283	20.5838
430	Sphingosine 1-phosphate levels	rs41397245	A	-0.0776802	0.0161082	1.41834e-06	0.02021	0.101199	0.841711	23.2556
431	Sphingosine 1-phosphate levels	rs6493965	G	-0.0718094	0.0160027	7.21237e-06	0.0665082	0.0994465	0.503634	20.1361
432	Sphingosine 1-phosphate levels	rs71588370	G	0.184415	0.0392364	2.60043e-06	-0.060282	0.243518	0.804485	22.0909
433	Sphingosine 1-phosphate levels	rs7200047	A	0.0725737	0.0157374	3.99671e-06	0.155153	0.09981	0.120069	21.2663
434	Sphingosine 1-phosphate levels	rs9360664	A	-0.0936889	0.0200697	3.03896e-06	0.0486861	0.12966	0.707296	21.7919
435	Sphingosine 1-phosphate levels	rs9461721	G	-0.256109	0.0478132	8.48745e-08	-0.17939	0.64376	0.780506	28.6916
436	Myristoleate (14:1n5) levels	rs10008293	A	0.0678932	0.0152112	8.06852e-06	-0.106591	0.101158	0.29202	19.9217
437	Myristoleate (14:1n5) levels	rs10164764	A	-0.173882	0.035576	1.02069e-06	-0.54084	0.312167	0.0831783	23.8888
438	Myristoleate (14:1n5) levels	rs113020642	C	-0.210761	0.044548	2.23312e-06	0.455207	0.332329	0.170766	22.3833
439	Myristoleate (14:1n5) levels	rs113915691	A	-0.142685	0.0291296	9.66861e-07	0.341979	0.160606	0.0332292	23.9932
440	Myristoleate (14:1n5) levels	rs115386728	A	0.185923	0.0420823	9.95861e-06	-0.493527	0.430237	0.251339	19.5194
441	Myristoleate (14:1n5) levels	rs116885450	T	-0.155588	0.035151	9.5881e-06	0.0562503	0.385736	0.884059	19.5919
442	Myristoleate (14:1n5) levels	rs12497825	T	-0.0737116	0.0150861	1.02868e-06	0.194627	0.108315	0.0723569	23.8736
443	Myristoleate (14:1n5) levels	rs1422881	T	-0.0701876	0.0144292	1.14877e-06	-0.143311	0.10019	0.152602	23.6612
444	Myristoleate (14:1n5) levels	rs143706129	A	-0.131294	0.0278821	2.49039e-06	-0.142998	0.215907	0.50777	22.1737
445	Myristoleate (14:1n5) levels	rs148890850	T	0.18222	0.0411292	9.40481e-06	-0.0324321	0.20998	0.877252	19.6287
446	Myristoleate (14:1n5) levels	rs180670669	A	0.150671	0.0289097	1.87049e-07	-0.192007	0.209431	0.359245	27.1627
447	Myristoleate (14:1n5) levels	rs2371397	A	-0.0705478	0.0147874	1.83486e-06	0.0671733	0.103102	0.51471	22.7606
448	Myristoleate (14:1n5) levels	rs291035	A	0.0867177	0.0190835	5.51661e-06	-0.0155662	0.119994	0.896785	20.649
449	Myristoleate (14:1n5) levels	rs4657374	T	0.0737841	0.0155331	2.0328e-06	-0.00739266	0.111256	0.947022	22.5636
450	Myristoleate (14:1n5) levels	rs603424	A	-0.0971173	0.0185985	1.7722e-07	-0.0270014	0.156833	0.863307	27.267
451	Myristoleate (14:1n5) levels	rs621211	C	0.0659414	0.0144655	5.15159e-06	0.0140936	0.098671	0.886421	20.7802
452	Myristoleate (14:1n5) levels	rs62316458	A	-0.0780658	0.0175796	8.9669e-06	-0.0254583	0.116408	0.826885	19.7199
453	Myristoleate (14:1n5) levels	rs74359901	T	0.167804	0.0338264	7.02277e-07	0.0537738	0.237294	0.820725	24.6089
454	Myristoleate (14:1n5) levels	rs78325276	C	-0.106697	0.0236829	6.62972e-06	-0.0576586	0.166759	0.729523	20.2971
455	Myristoleate (14:1n5) levels	rs80053496	A	-0.219127	0.0491706	8.33207e-06	-0.306607	0.419882	0.465255	19.8601
456	Myristoleate (14:1n5) levels	rs8024577	T	-0.0687812	0.0146636	2.72394e-06	-0.226609	0.103324	0.0282944	22.0018
457	Glycerol to sulfate ratio	rs10008293	A	0.0672962	0.0150418	7.67899e-06	-0.106591	0.101158	0.29202	20.0162
458	Glycerol to sulfate ratio	rs10272463	G	0.0679244	0.0145598	3.08292e-06	0.0467036	0.105717	0.658647	21.7641
459	Glycerol to sulfate ratio	rs10960835	T	0.0629963	0.014204	9.20237e-06	-0.141387	0.101034	0.161694	19.6702
460	Glycerol to sulfate ratio	rs11176065	T	-0.0695849	0.0146488	2.03196e-06	0.115395	0.103082	0.26295	22.5645
461	Glycerol to sulfate ratio	rs112873937	A	0.147286	0.0326234	6.33915e-06	0.00233669	0.213772	0.991279	20.3828
462	Glycerol to sulfate ratio	rs114273476	A	0.401454	0.0869764	3.91841e-06	0.346779	0.339032	0.306378	21.3044
463	Glycerol to sulfate ratio	rs114376408	A	-0.111935	0.0253364	9.96383e-06	0.239198	0.174403	0.17021	19.5183
464	Glycerol to sulfate ratio	rs116874771	A	0.187001	0.0412626	5.84345e-06	0.154415	0.254895	0.544649	20.5388
465	Glycerol to sulfate ratio	rs118041812	G	0.308188	0.0635033	1.2155e-06	-0.589163	0.669726	0.379018	23.5526
466	Glycerol to sulfate ratio	rs139079920	A	-0.250257	0.0562331	8.57317e-06	0.269218	0.29169	0.356028	19.8056
467	Glycerol to sulfate ratio	rs142156573	C	-0.30223	0.059141	3.21587e-07	0.185093	0.351431	0.598414	26.1155
468	Glycerol to sulfate ratio	rs1632215	A	-0.0700727	0.0151983	4.01577e-06	-0.0732108	0.099976	0.463996	21.2573
469	Glycerol to sulfate ratio	rs2306885	C	-0.115653	0.0235655	9.21306e-07	0.37924	0.145436	0.0091178	24.0858
470	Glycerol to sulfate ratio	rs282729	C	0.079684	0.0163632	1.11768e-06	-0.0305598	0.112773	0.786403	23.7141
471	Glycerol to sulfate ratio	rs2846070	A	-0.100858	0.0222178	5.63808e-06	-0.149305	0.178123	0.401908	20.6072
472	Glycerol to sulfate ratio	rs34437475	A	0.0785341	0.017477	7.00363e-06	0.205759	0.121459	0.0902547	20.1922
473	Glycerol to sulfate ratio	rs35408848	A	0.0881991	0.0189635	3.30328e-06	-0.0788503	0.118243	0.504869	21.6317
474	Glycerol to sulfate ratio	rs55928195	C	-0.325888	0.0736454	9.63974e-06	0.0105547	0.239917	0.96491	19.5815
475	Glycerol to sulfate ratio	rs56040563	T	0.111538	0.0229083	1.12226e-06	0.113038	0.18396	0.538905	23.7061
476	Glycerol to sulfate ratio	rs61942622	G	-0.116684	0.0254146	4.40667e-06	0.138723	0.184874	0.453035	21.0793
477	Glycerol to sulfate ratio	rs62018653	C	0.138383	0.0300104	4.00374e-06	0.0551715	0.186357	0.76719	21.2629
478	Glycerol to sulfate ratio	rs6790404	T	0.20007	0.0445981	7.25467e-06	-0.530959	0.50467	0.292758	20.1248
479	Glycerol to sulfate ratio	rs7241147	C	-0.145593	0.0286406	3.70611e-07	0.0324925	0.174707	0.852458	25.8414
480	Glycerol to sulfate ratio	rs7496008	G	-0.0716155	0.0149896	1.77333e-06	0.0745239	0.100673	0.459144	22.8262
481	Glycerol to sulfate ratio	rs7662677	G	0.0627138	0.014098	8.65056e-06	0.0392124	0.0996523	0.693956	19.7884
482	Suberate (C8-DC) levels	rs10008401	C	0.0800086	0.0170477	2.68944e-06	0.0504029	0.101993	0.621178	22.0263
483	Suberate (C8-DC) levels	rs11158833	G	-0.0922378	0.0196709	2.74475e-06	-0.0452117	0.115769	0.696141	21.9872
484	Suberate (C8-DC) levels	rs11705994	T	0.218723	0.0493421	9.30183e-06	0.228991	0.188685	0.224894	19.6496
485	Suberate (C8-DC) levels	rs117499033	G	0.30721	0.0691456	8.87382e-06	0.267192	0.404046	0.508426	19.7397
486	Suberate (C8-DC) levels	rs12555229	G	-0.0955533	0.0196317	1.13142e-06	-0.0274202	0.10554	0.795011	23.6906
487	Suberate (C8-DC) levels	rs140580838	A	0.308493	0.0695392	9.15411e-06	-0.0416924	0.373038	0.91101	19.6803
488	Suberate (C8-DC) levels	rs141183746	C	0.161019	0.0364413	9.93437e-06	-0.0874775	0.196253	0.655786	19.5239
489	Suberate (C8-DC) levels	rs145406199	A	0.37263	0.0837642	8.64482e-06	0.106903	0.592489	0.856814	19.7897
490	Suberate (C8-DC) levels	rs146529314	G	0.336938	0.0697181	1.34585e-06	0.915453	1.09207	0.401876	23.3566
491	Suberate (C8-DC) levels	rs148863405	C	0.798698	0.178207	7.40014e-06	0.198338	0.28802	0.491058	20.087
492	Suberate (C8-DC) levels	rs1551619	T	-0.0957862	0.0197795	1.28083e-06	-0.10111	0.137933	0.463534	23.4518
493	Suberate (C8-DC) levels	rs17738405	C	-0.193637	0.0395206	9.60098e-07	-0.466474	0.34996	0.182552	24.0065
494	Suberate (C8-DC) levels	rs189725310	T	-0.167962	0.0363969	3.9362e-06	0.256326	0.225272	0.255181	21.2958
495	Suberate (C8-DC) levels	rs191920017	A	-0.399312	0.0879247	5.58496e-06	-1.07442	1.23273	0.38344	20.6254
496	Suberate (C8-DC) levels	rs34357043	G	0.266628	0.0551228	1.31829e-06	-0.389864	0.257066	0.12937	23.3964
497	Suberate (C8-DC) levels	rs35904890	T	-0.227287	0.0499103	5.26594e-06	-0.578438	0.354672	0.10291	20.7381
498	Suberate (C8-DC) levels	rs4689177	T	0.108829	0.023723	4.48615e-06	-0.257028	0.141841	0.0699729	21.0451
499	Suberate (C8-DC) levels	rs4695288	T	0.200323	0.0453191	9.85766e-06	0.452812	0.389921	0.245524	19.5389
500	Suberate (C8-DC) levels	rs539316238	T	-0.273918	0.059083	3.54953e-06	0.274142	0.270457	0.310762	21.4939
501	Suberate (C8-DC) levels	rs6914551	C	-0.366135	0.0791195	3.69883e-06	0.152116	0.173283	0.380026	21.4149
502	Suberate (C8-DC) levels	rs6923178	G	0.121756	0.025941	2.68478e-06	-0.127291	0.131585	0.333363	22.0296
503	Suberate (C8-DC) levels	rs72777931	A	0.336072	0.0690214	1.12109e-06	0.0298928	0.267332	0.910967	23.7081
504	Suberate (C8-DC) levels	rs7616744	A	-0.0876962	0.0198179	9.63944e-06	-0.0960305	0.107113	0.369968	19.5815
505	Suberate (C8-DC) levels	rs78440527	G	0.199278	0.0447114	8.31185e-06	-0.00723642	0.356414	0.983801	19.8647
506	Suberate (C8-DC) levels	rs848290	T	-0.165088	0.0330302	5.79013e-07	0.426602	0.240156	0.0756746	24.9809
507	Suberate (C8-DC) levels	rs9313297	G	0.0991772	0.0219344	6.13931e-06	-0.080526	0.127523	0.527736	20.4443
508	Suberate (C8-DC) levels	rs9406110	A	-0.0894199	0.0200898	8.54658e-06	-0.0658384	0.116445	0.571801	19.8115
509	2'-deoxyuridine to cytidine ratio	rs10008952	T	-0.0785743	0.0176208	8.22747e-06	0.0455792	0.101655	0.653886	19.8843
510	2'-deoxyuridine to cytidine ratio	rs11113828	A	-0.0739254	0.0164569	7.05326e-06	0.164296	0.104773	0.116856	20.1786
511	2'-deoxyuridine to cytidine ratio	rs111782287	T	0.216098	0.0476029	5.63618e-06	0.371483	0.528417	0.482049	20.6079
512	2'-deoxyuridine to cytidine ratio	rs112300176	A	0.149748	0.0326135	4.39841e-06	-0.1646	0.172492	0.339959	21.0827
513	2'-deoxyuridine to cytidine ratio	rs113355690	T	-0.357174	0.0760301	2.62988e-06	-0.440645	0.299076	0.140656	22.0693
514	2'-deoxyuridine to cytidine ratio	rs116556966	G	-0.166019	0.0358631	3.66978e-06	-0.105366	0.204927	0.607137	21.4299
515	2'-deoxyuridine to cytidine ratio	rs116906001	A	0.442827	0.0974639	5.53271e-06	-1.04845	1.98202	0.596821	20.6434
516	2'-deoxyuridine to cytidine ratio	rs117823060	A	-0.373887	0.0774768	1.39446e-06	-0.647191	0.434338	0.136208	23.2883
517	2'-deoxyuridine to cytidine ratio	rs12913954	C	-0.326167	0.0713818	4.89286e-06	-0.504427	0.416293	0.225623	20.8788
518	2'-deoxyuridine to cytidine ratio	rs131794	C	-0.181284	0.0190013	1.4198e-21	0.0106199	0.127636	0.933688	91.0232
519	2'-deoxyuridine to cytidine ratio	rs138880106	G	-0.294316	0.0651877	6.33474e-06	0.333488	0.212503	0.116571	20.3843
520	2'-deoxyuridine to cytidine ratio	rs141476650	G	-0.322528	0.0669604	1.45958e-06	-0.329884	0.589046	0.575457	23.2006
521	2'-deoxyuridine to cytidine ratio	rs143134280	T	0.362612	0.0805447	6.73191e-06	-0.399638	0.451693	0.376289	20.268
522	2'-deoxyuridine to cytidine ratio	rs145761741	A	0.277772	0.0586629	2.18998e-06	-0.667731	0.590359	0.25803	22.4207
523	2'-deoxyuridine to cytidine ratio	rs151297248	T	-0.278884	0.0628064	8.9801e-06	1.02162	0.503724	0.0425461	19.7169
524	2'-deoxyuridine to cytidine ratio	rs16881066	G	0.157422	0.0326405	1.41491e-06	-0.0696344	0.174307	0.68953	23.2604
525	2'-deoxyuridine to cytidine ratio	rs17600621	G	-0.274658	0.0592953	3.62074e-06	0.291303	0.345316	0.398903	21.4558
526	2'-deoxyuridine to cytidine ratio	rs192597	T	-0.0907469	0.019614	3.71656e-06	-0.156274	0.124677	0.210049	21.4058
527	2'-deoxyuridine to cytidine ratio	rs194883	A	-0.0742597	0.016781	9.63481e-06	-0.199025	0.104406	0.0566174	19.5826
528	2'-deoxyuridine to cytidine ratio	rs2654984	G	0.245473	0.0497299	7.96928e-07	-0.243718	0.289738	0.400254	24.3653
529	2'-deoxyuridine to cytidine ratio	rs28534801	A	0.0776739	0.0173966	8.01094e-06	0.0853148	0.116229	0.462935	19.9352
530	2'-deoxyuridine to cytidine ratio	rs3101237	C	-0.331116	0.0737143	7.05941e-06	0.00869611	0.161015	0.956929	20.177
531	2'-deoxyuridine to cytidine ratio	rs3912457	A	0.126923	0.0277656	4.84843e-06	0.0415861	0.16401	0.799837	20.8962
532	2'-deoxyuridine to cytidine ratio	rs56159502	A	0.108044	0.0230981	2.90262e-06	-0.203093	0.147287	0.167927	21.8801
533	2'-deoxyuridine to cytidine ratio	rs61921560	T	0.260929	0.057134	4.94842e-06	0.119432	0.544612	0.826418	20.8572
534	2'-deoxyuridine to cytidine ratio	rs6823417	T	0.0884486	0.0182976	1.33882e-06	-0.0812951	0.109534	0.457971	23.3665
535	2'-deoxyuridine to cytidine ratio	rs72754978	C	0.200677	0.0340059	3.60798e-09	0.0925193	0.194674	0.634607	34.8246
536	2'-deoxyuridine to cytidine ratio	rs72854220	C	0.0958138	0.0209036	4.57021e-06	0.188387	0.140791	0.180876	21.0094
537	2'-deoxyuridine to cytidine ratio	rs883555	G	-0.123877	0.027098	4.84374e-06	-0.192008	0.196231	0.327838	20.8981
538	tryptophan to tyrosine ratio	rs10009978	T	-0.113294	0.0252828	7.42704e-06	-0.273	0.152574	0.0735665	20.08
539	tryptophan to tyrosine ratio	rs10900054	A	-0.0839601	0.0183877	4.96886e-06	0.112151	0.11508	0.329785	20.8493
540	tryptophan to tyrosine ratio	rs11120709	T	-0.0708252	0.0152387	3.35622e-06	0.166767	0.0991293	0.092506	21.6013
541	tryptophan to tyrosine ratio	rs113778185	C	0.360767	0.0809195	8.25965e-06	0.5673	0.492737	0.249599	19.8768
542	tryptophan to tyrosine ratio	rs1176456	C	-0.0729549	0.0156336	3.06302e-06	0.116718	0.0987585	0.237264	21.7766
543	tryptophan to tyrosine ratio	rs117958383	C	-0.252699	0.0511689	7.87163e-07	-0.311083	0.424104	0.46325	24.3891
544	tryptophan to tyrosine ratio	rs12212085	C	-0.120797	0.0212987	1.4149e-08	0.184697	0.16544	0.264251	32.1667
545	tryptophan to tyrosine ratio	rs139751958	A	0.479615	0.0951437	4.63224e-07	-0.174692	0.295422	0.5543	25.4112
546	tryptophan to tyrosine ratio	rs146254089	A	0.305752	0.0611545	5.74291e-07	-0.377267	0.399576	0.345084	24.9966
547	tryptophan to tyrosine ratio	rs147388342	G	-0.306467	0.0593923	2.46886e-07	0.067541	0.316726	0.831134	26.6261
548	tryptophan to tyrosine ratio	rs17838916	A	0.241305	0.048915	8.09169e-07	0.643435	0.488015	0.187345	24.336
549	tryptophan to tyrosine ratio	rs2064508	C	0.262641	0.0583905	6.85913e-06	-0.187233	0.29188	0.521218	20.2321
550	tryptophan to tyrosine ratio	rs2454663	C	-0.106097	0.0182433	6.03957e-09	-0.129278	0.125063	0.301272	33.822
551	tryptophan to tyrosine ratio	rs41523449	A	0.107274	0.0225174	1.89731e-06	0.184941	0.137083	0.177298	22.6962
552	tryptophan to tyrosine ratio	rs55775622	G	0.0691913	0.0155529	8.63641e-06	0.0674884	0.0989158	0.495061	19.7916
553	tryptophan to tyrosine ratio	rs6101562	G	-0.0696203	0.0151976	4.6275e-06	-0.0789565	0.0989151	0.42474	20.9856
554	tryptophan to tyrosine ratio	rs61876075	G	0.166145	0.0369459	6.89239e-06	0.252236	0.209404	0.22838	20.2228
555	tryptophan to tyrosine ratio	rs66532723	A	-0.252806	0.054655	3.73704e-06	0.512167	0.360191	0.155046	21.3951
556	tryptophan to tyrosine ratio	rs72774053	A	-0.343489	0.0776041	9.59187e-06	-0.0129882	0.580781	0.982158	19.591
557	tryptophan to tyrosine ratio	rs73232771	T	-0.248141	0.0499097	6.63352e-07	0.157877	0.282526	0.576295	24.7188
558	tryptophan to tyrosine ratio	rs77268855	A	-0.14896	0.0336054	9.31002e-06	0.0553957	0.191324	0.772168	19.6481
559	tryptophan to tyrosine ratio	rs77295416	G	0.205295	0.0445042	3.97031e-06	-0.0564409	0.265606	0.831718	21.2792
560	tryptophan to tyrosine ratio	rs77521810	G	-0.118387	0.0266391	8.82485e-06	-0.0566858	0.173105	0.743317	19.7501
561	tryptophan to tyrosine ratio	rs79823475	C	0.237203	0.0492292	1.4476e-06	0.12516	0.408597	0.759364	23.2164
562	tryptophan to tyrosine ratio	rs9834292	A	-0.156872	0.0331076	2.1556e-06	0.114629	0.31843	0.718861	22.451
563	7-methylguanine levels	rs10010973	G	0.089141	0.0199241	7.67584e-06	-0.141217	0.181478	0.436481	20.0169
564	7-methylguanine levels	rs11112541	T	-0.219857	0.0495863	9.25799e-06	0.0965774	0.258517	0.708716	19.6588
565	7-methylguanine levels	rs111583939	G	-0.234037	0.05152	5.55514e-06	0.946474	0.530789	0.0745624	20.6356
566	7-methylguanine levels	rs115467519	A	0.309872	0.0676507	4.63936e-06	-0.117489	0.369405	0.750447	20.9807
567	7-methylguanine levels	rs13394146	T	-0.0690565	0.0153139	6.50093e-06	-0.0251651	0.101031	0.803296	20.3347
568	7-methylguanine levels	rs141133698	A	-0.222582	0.0453286	9.08805e-07	-0.184859	0.248131	0.456269	24.1121
569	7-methylguanine levels	rs142581143	A	0.203486	0.0423817	1.57665e-06	-0.229649	0.296787	0.439057	23.0522
570	7-methylguanine levels	rs144952996	G	0.33795	0.0711155	2.01282e-06	-0.209599	0.287711	0.466305	22.5827
571	7-methylguanine levels	rs150494060	C	0.323048	0.0720741	7.38917e-06	0.782306	0.408842	0.0556878	20.0898
572	7-methylguanine levels	rs250975	T	0.0684281	0.0154642	9.64755e-06	0.072634	0.0999708	0.4675	19.5801
573	7-methylguanine levels	rs2596928	C	0.145542	0.0294467	7.71009e-07	0.315266	0.175623	0.0726323	24.4289
574	7-methylguanine levels	rs503569	A	0.0725664	0.0158439	4.64785e-06	0.0639971	0.102389	0.531947	20.9772
575	7-methylguanine levels	rs55754655	G	-0.157024	0.021644	4.02126e-13	0.227981	0.16266	0.161041	52.6329
576	7-methylguanine levels	rs59405278	T	-0.355676	0.0775087	4.45691e-06	0.393577	0.290779	0.175888	21.0576
577	7-methylguanine levels	rs61736966	G	0.310436	0.0650739	1.83753e-06	0.557402	0.559798	0.319387	22.7578
578	7-methylguanine levels	rs62199434	C	-0.0797547	0.0171287	3.22085e-06	-0.0518378	0.122132	0.671245	21.6802
579	7-methylguanine levels	rs62531487	G	-0.0822376	0.0182285	6.43762e-06	0.0914161	0.109744	0.404846	20.3535
580	7-methylguanine levels	rs75118450	C	-0.246307	0.0557383	9.91638e-06	-0.259485	0.627353	0.679154	19.5275
581	7-methylguanine levels	rs75607471	T	0.231536	0.0513179	6.42785e-06	0.171055	0.385699	0.657408	20.3563
582	7-methylguanine levels	rs7653814	A	-0.0703779	0.0150725	3.02257e-06	-0.118465	0.0989681	0.231306	21.8023
583	7-methylguanine levels	rs76693762	G	-0.213571	0.0471838	6.00064e-06	-0.309513	0.482587	0.521287	20.488
584	7-methylguanine levels	rs7796997	T	-0.0789161	0.0166725	2.2088e-06	0.0142878	0.113989	0.900251	22.4042
585	7-methylguanine levels	rs78324169	G	0.176367	0.0350844	4.98389e-07	-0.0545005	0.167013	0.744178	25.2701
586	4-oxo-retinoic acid levels	rs10011241	C	-0.248843	0.0551649	6.4555e-06	0.177839	0.492073	0.717794	20.3482
587	4-oxo-retinoic acid levels	rs115655613	A	-0.25946	0.0582273	8.35082e-06	0.616938	0.645223	0.33899	19.8558
588	4-oxo-retinoic acid levels	rs12606866	C	0.0799338	0.0165651	1.39692e-06	-0.104909	0.102058	0.303981	23.2848
589	4-oxo-retinoic acid levels	rs150127605	A	-0.194071	0.0382941	4.02209e-07	-0.242677	0.218869	0.267526	25.6837
590	4-oxo-retinoic acid levels	rs241600	G	-0.0759212	0.0164265	3.80297e-06	0.0826298	0.101244	0.414417	21.3617
591	4-oxo-retinoic acid levels	rs2596811	T	-0.0814821	0.0173003	2.47887e-06	-0.117775	0.101414	0.245509	22.1828
592	4-oxo-retinoic acid levels	rs4990638	C	-0.127511	0.027789	4.46333e-06	0.304745	0.172067	0.0765473	21.0547
593	4-oxo-retinoic acid levels	rs603424	A	0.0962566	0.0209516	4.34331e-06	-0.0270014	0.156833	0.863307	21.107
594	4-oxo-retinoic acid levels	rs6079225	C	0.128518	0.0288568	8.44269e-06	0.298273	0.251353	0.235359	19.835
595	4-oxo-retinoic acid levels	rs62051928	C	-0.0792331	0.0172945	4.61886e-06	0.0710398	0.108118	0.511145	20.9893
596	4-oxo-retinoic acid levels	rs66531867	G	0.150729	0.0317899	2.12222e-06	0.0952457	0.17895	0.594554	22.481
597	4-oxo-retinoic acid levels	rs6714486	A	-0.233236	0.0336519	4.18344e-12	-0.0701676	0.28408	0.804909	48.0366
598	4-oxo-retinoic acid levels	rs6721929	C	-0.0756867	0.0162295	3.10817e-06	0.0159442	0.100006	0.873328	21.7485
599	4-oxo-retinoic acid levels	rs72551330	C	0.496596	0.0659387	5.0288e-14	-0.41087	0.393399	0.296295	56.7186
600	4-oxo-retinoic acid levels	rs72831044	G	-0.131909	0.0292344	6.41847e-06	-0.153144	0.263385	0.560941	20.3592
601	Succinate levels	rs10011572	T	-0.0926567	0.0204757	6.0337e-06	-0.0956642	0.11921	0.422272	20.4775
602	Succinate levels	rs11176426	T	0.117747	0.0260672	6.27123e-06	0.0730176	0.236889	0.757904	20.4038
603	Succinate levels	rs112395657	G	-0.207437	0.0450335	4.09913e-06	-0.103271	0.243538	0.671534	21.2178
604	Succinate levels	rs117024175	T	-1.49269	0.324998	4.3708e-06	0.030898	0.217845	0.887211	21.0949
605	Succinate levels	rs12207685	T	-0.222838	0.0496088	7.05938e-06	-0.42263	0.232392	0.0689716	20.1772
606	Succinate levels	rs1333261	T	-0.0871587	0.0185301	2.55579e-06	0.0649112	0.106503	0.542208	22.1241
607	Succinate levels	rs138715624	T	-0.335794	0.0717246	2.84484e-06	0.557337	0.432498	0.197521	21.9184
608	Succinate levels	rs139641222	C	-0.366247	0.0792815	3.84533e-06	-0.303777	0.386296	0.431643	21.3405
609	Succinate levels	rs34466066	G	-0.0929812	0.0207978	7.79595e-06	-0.181474	0.145671	0.212844	19.9874
610	Succinate levels	rs390266	A	0.0791891	0.01709	3.59263e-06	-0.0497117	0.123854	0.688145	21.4707
611	Succinate levels	rs4837476	C	-0.0914604	0.0196758	3.34575e-06	0.0789301	0.11179	0.480151	21.6073
612	Succinate levels	rs6784383	C	0.307822	0.066611	3.81565e-06	0.014013	0.29696	0.962363	21.3554
613	Succinate levels	rs6794935	T	0.0825503	0.0186111	9.18455e-06	0.122952	0.108516	0.257198	19.674
614	Succinate levels	rs75039175	T	0.391887	0.088507	9.52232e-06	-0.0361543	0.498733	0.94221	19.605
615	Succinate levels	rs75063089	A	-0.443762	0.0899821	8.15279e-07	1.31058	0.884694	0.138501	24.3214
616	Succinate levels	rs75318517	T	-0.231443	0.0522607	9.48391e-06	-0.68961	0.521532	0.186075	19.6127
617	Succinate levels	rs75668162	T	-0.374901	0.0808559	3.54099e-06	-1.06629	1.07797	0.322582	21.4986
618	Succinate levels	rs75840919	T	0.218053	0.0480726	5.73585e-06	0.0054402	0.321414	0.986496	20.5745
619	Succinate levels	rs77933094	C	-0.347294	0.0782691	9.11467e-06	0.548328	0.563866	0.330829	19.6886
620	Succinate levels	rs78010144	G	-0.457238	0.0952845	1.59729e-06	-0.253893	0.621109	0.682706	23.0271
621	Succinate levels	rs79884158	T	-0.384004	0.0855067	7.09155e-06	-0.980124	0.77798	0.20773	20.1684
622	Succinate levels	rs9905991	G	0.0718758	0.0157695	5.16671e-06	0.0226037	0.0990737	0.819529	20.7745
623	2-hydroxy-4-(methylthio)butanoic acid levels	rs10011993	C	0.0809351	0.0154775	1.70236e-07	0.00369054	0.0995573	0.97043	27.3446
624	2-hydroxy-4-(methylthio)butanoic acid levels	rs10201698	C	0.0723808	0.0159664	5.80624e-06	-0.0298529	0.103628	0.773286	20.551
625	2-hydroxy-4-(methylthio)butanoic acid levels	rs10766467	C	-0.170109	0.0148559	2.33439e-30	-0.0791722	0.0987686	0.422788	131.116
626	2-hydroxy-4-(methylthio)butanoic acid levels	rs10846866	A	-0.0795386	0.0169815	2.81544e-06	0.0349188	0.104742	0.738848	21.9383
627	2-hydroxy-4-(methylthio)butanoic acid levels	rs10923821	T	0.0767595	0.0163212	2.56298e-06	0.164644	0.109421	0.132406	22.1187
628	2-hydroxy-4-(methylthio)butanoic acid levels	rs113090967	A	0.0975091	0.0215752	6.19887e-06	-0.539172	0.15393	0.000460543	20.4259
629	2-hydroxy-4-(methylthio)butanoic acid levels	rs114261009	A	-0.450884	0.0974594	3.7212e-06	-1.04894	1.167	0.368741	21.4034
630	2-hydroxy-4-(methylthio)butanoic acid levels	rs11522698	A	0.0890865	0.0172276	2.32662e-07	0.0356864	0.109402	0.744278	26.7408
631	2-hydroxy-4-(methylthio)butanoic acid levels	rs116952655	G	-0.267896	0.0576902	3.42234e-06	-0.0540175	0.438056	0.90186	21.564
632	2-hydroxy-4-(methylthio)butanoic acid levels	rs12130865	A	0.433192	0.01428	1e-200	-0.0956446	0.0991015	0.334486	920.247
633	2-hydroxy-4-(methylthio)butanoic acid levels	rs13250531	C	0.134988	0.029479	4.66897e-06	-0.114155	0.19003	0.548026	20.9684
634	2-hydroxy-4-(methylthio)butanoic acid levels	rs140959752	A	-0.163506	0.0370121	9.97848e-06	-0.380738	0.350617	0.277519	19.5155
635	2-hydroxy-4-(methylthio)butanoic acid levels	rs141331	A	0.0720263	0.0154888	3.316e-06	-0.0157258	0.0999323	0.874958	21.6245
636	2-hydroxy-4-(methylthio)butanoic acid levels	rs142801739	T	0.231748	0.045844	4.30065e-07	0.441854	0.299779	0.140499	25.5545
637	2-hydroxy-4-(methylthio)butanoic acid levels	rs183640109	A	0.222992	0.0500859	8.49971e-06	0.498535	0.312561	0.110712	19.822
638	2-hydroxy-4-(methylthio)butanoic acid levels	rs1846285	G	0.0890115	0.019355	4.24745e-06	0.235028	0.136953	0.086141	21.1498
639	2-hydroxy-4-(methylthio)butanoic acid levels	rs1856661	C	0.299331	0.0668853	7.63083e-06	0.157288	0.329042	0.632636	20.0282
640	2-hydroxy-4-(methylthio)butanoic acid levels	rs186411642	A	-0.556826	0.11826	2.49554e-06	-0.29527	0.348437	0.396765	22.1699
641	2-hydroxy-4-(methylthio)butanoic acid levels	rs2126886	T	0.082341	0.0183291	7.04362e-06	0.100299	0.126371	0.427377	20.1813
642	2-hydroxy-4-(methylthio)butanoic acid levels	rs4656106	C	-0.109283	0.02028	7.09698e-08	0.0330598	0.144594	0.81915	29.0382
643	2-hydroxy-4-(methylthio)butanoic acid levels	rs490379	C	-0.124448	0.0218311	1.19464e-08	0.267335	0.169603	0.114971	32.4956
644	2-hydroxy-4-(methylthio)butanoic acid levels	rs59543093	T	-0.185892	0.0385756	1.44355e-06	0.21433	0.298922	0.473367	23.2218
645	2-hydroxy-4-(methylthio)butanoic acid levels	rs62045233	A	-0.136479	0.0307356	8.97816e-06	-0.129092	0.224744	0.565701	19.7173
646	2-hydroxy-4-(methylthio)butanoic acid levels	rs6425192	C	-0.121753	0.0159879	2.63037e-14	-0.185009	0.108452	0.0880238	57.9931
647	2-hydroxy-4-(methylthio)butanoic acid levels	rs66511710	G	-0.0685605	0.0154767	9.42741e-06	-0.100483	0.107405	0.349502	19.6242
648	2-hydroxy-4-(methylthio)butanoic acid levels	rs75703698	C	0.274488	0.0602033	5.13135e-06	-0.178053	0.649538	0.783991	20.7877
649	2-hydroxy-4-(methylthio)butanoic acid levels	rs9566434	G	0.586696	0.128145	4.68612e-06	-0.476449	0.206912	0.0212976	20.9615
650	Picolinate levels	rs10013439	A	-0.113268	0.0255182	9.05026e-06	0.142098	0.137458	0.301251	19.7022
651	Picolinate levels	rs10165615	A	-0.0765678	0.0165386	3.66296e-06	-0.0830913	0.0995397	0.403855	21.4336
652	Picolinate levels	rs1047891	A	-0.104752	0.017993	5.82115e-09	0.136122	0.106239	0.200094	33.8936
653	Picolinate levels	rs116572752	A	-0.222458	0.0476773	3.07255e-06	-0.0206588	0.209371	0.921399	21.7707
654	Picolinate levels	rs1170931	T	0.0799666	0.0166158	1.48919e-06	0.0363334	0.100635	0.718069	23.1619
655	Picolinate levels	rs118128689	C	0.444047	0.0991152	7.46035e-06	-0.189645	0.348085	0.585875	20.0714
656	Picolinate levels	rs13184770	G	0.0754414	0.016819	7.27516e-06	-0.0855173	0.101461	0.399309	20.1196
657	Picolinate levels	rs148152439	A	-0.238828	0.0516818	3.8167e-06	-0.391543	0.462259	0.396984	21.3548
658	Picolinate levels	rs164749	G	0.14552	0.0164579	9.40488e-19	-0.0873501	0.100236	0.383511	78.1802
659	Picolinate levels	rs17557932	T	-0.094645	0.0190838	7.06971e-07	-0.136382	0.106696	0.201168	24.5961
660	Picolinate levels	rs185587631	C	0.352746	0.0755844	3.05747e-06	0.0717476	0.427365	0.866675	21.7801
661	Picolinate levels	rs3823118	A	0.149643	0.0316259	2.22698e-06	-0.125013	0.152668	0.412869	22.3886
662	Picolinate levels	rs41286234	C	0.303256	0.0609158	6.41501e-07	-0.196965	0.404547	0.626344	24.7833
663	Picolinate levels	rs4392119	C	0.250848	0.0503664	6.34331e-07	0.11938	0.303045	0.693629	24.805
664	Picolinate levels	rs528053698	T	-0.156034	0.0351023	8.78463e-06	-0.0061945	0.235303	0.978998	19.7591
665	Picolinate levels	rs71486039	T	-0.289532	0.0653581	9.42607e-06	0.921457	0.676507	0.173173	19.6243
666	Picolinate levels	rs72687504	A	0.285391	0.0591008	1.373e-06	-0.85662	0.810965	0.290833	23.3181
667	Picolinate levels	rs74747434	T	-0.0743448	0.0166538	8.03879e-06	-0.0402935	0.0989009	0.683704	19.9285
668	Picolinate levels	rs75302640	T	0.135653	0.0287675	2.41105e-06	0.221427	0.162038	0.171777	22.2359
669	Picolinate levels	rs77863699	C	0.539266	0.051931	2.92349e-25	-0.291215	0.381784	0.445598	107.833
670	Picolinate levels	rs8056693	C	-0.41449	0.0495836	6.30235e-17	-0.461287	0.315532	0.143759	69.8799
671	Picolinate levels	rs9621844	T	-0.0815238	0.0176605	3.90869e-06	-0.0128914	0.105489	0.902736	21.309
672	Picolinate levels	rs9633689	T	-0.244006	0.0508385	1.5895e-06	0.16427	0.366474	0.653976	23.0365
673	Arachidate (20:0) levels	rs10014286	C	-0.0914222	0.0204023	7.43017e-06	-0.0403642	0.1159	0.727639	20.0791
674	Arachidate (20:0) levels	rs10211727	C	-0.180455	0.0370114	1.08448e-06	-0.148992	0.186668	0.424774	23.7721
675	Arachidate (20:0) levels	rs11143057	A	-0.0734566	0.0161646	5.51227e-06	0.057118	0.101807	0.574767	20.6506
676	Arachidate (20:0) levels	rs112726409	A	0.0994932	0.0221738	7.224e-06	0.0833637	0.141921	0.556939	20.1329
677	Arachidate (20:0) levels	rs115172531	A	-0.25463	0.0560819	5.61659e-06	0.25711	0.303684	0.397198	20.6145
678	Arachidate (20:0) levels	rs115923460	T	0.281498	0.0630274	7.95899e-06	0.449435	0.405601	0.267831	19.9477
679	Arachidate (20:0) levels	rs117531849	C	0.310913	0.0659517	2.42606e-06	1.84145	0.978314	0.0597985	22.2242
680	Arachidate (20:0) levels	rs11755828	A	-0.131336	0.0290043	5.95034e-06	-0.0748591	0.141913	0.597847	20.5042
681	Arachidate (20:0) levels	rs117578898	T	-0.339656	0.071383	1.95302e-06	0.189579	0.42016	0.65184	22.6407
682	Arachidate (20:0) levels	rs141844637	A	0.25111	0.0560387	7.42869e-06	0.177474	0.28824	0.538081	20.0795
683	Arachidate (20:0) levels	rs143771867	A	-0.197317	0.0428993	4.2344e-06	-0.0211101	0.333373	0.94951	21.1558
684	Arachidate (20:0) levels	rs146972161	G	0.497628	0.104643	1.97951e-06	0.331213	0.338652	0.328058	22.6146
685	Arachidate (20:0) levels	rs1736555	G	0.0750494	0.0168498	8.42714e-06	-0.105358	0.105337	0.317214	19.8383
686	Arachidate (20:0) levels	rs1998715	C	0.072194	0.015306	2.39686e-06	-0.0117492	0.0991255	0.905649	22.2474
687	Arachidate (20:0) levels	rs2127996	A	-0.088801	0.0199788	8.79868e-06	0.00664665	0.12189	0.956513	19.7559
688	Arachidate (20:0) levels	rs3783825	A	-0.0722401	0.0156251	3.77622e-06	-0.0468046	0.100719	0.642143	21.3752
689	Arachidate (20:0) levels	rs539511656	A	0.364008	0.0802952	5.80488e-06	0.339097	0.186347	0.068805	20.5515
690	Arachidate (20:0) levels	rs6754993	A	-0.323133	0.0708985	5.17216e-06	0.0171135	0.408129	0.966553	20.7725
691	Arachidate (20:0) levels	rs72728621	A	-0.108485	0.0216286	5.2818e-07	-0.00379696	0.147289	0.979434	25.1584
692	Arachidate (20:0) levels	rs75367138	C	0.0955024	0.0200829	1.9804e-06	-0.0159149	0.124116	0.89797	22.6139
693	Arachidate (20:0) levels	rs75479618	G	-0.164228	0.0362938	6.04103e-06	-0.48106	0.301353	0.110414	20.4753
694	Arachidate (20:0) levels	rs76212203	A	0.203055	0.045209	7.07352e-06	0.193726	0.448999	0.666133	20.1733
695	Arachidate (20:0) levels	rs7782319	G	-0.0730698	0.0165355	9.91777e-06	-0.173898	0.0998873	0.081694	19.5273
696	Arachidate (20:0) levels	rs79812662	A	0.279354	0.0613829	5.33906e-06	0.178534	0.360009	0.619955	20.7117
697	Arachidate (20:0) levels	rs9862096	G	0.165833	0.0363552	5.07976e-06	-0.392425	0.2295	0.0872811	20.807
698	Alpha-ketobutyrate to 3-methyl-2-oxobutyrate ratio	rs10014755	G	-0.12144	0.0156035	7.09071e-15	-0.032429	0.100042	0.745823	60.5731
699	Alpha-ketobutyrate to 3-methyl-2-oxobutyrate ratio	rs11142690	G	0.209088	0.0467106	7.59682e-06	-0.47838	0.36983	0.195834	20.0368
700	Alpha-ketobutyrate to 3-methyl-2-oxobutyrate ratio	rs113466620	A	0.218443	0.0488984	7.92152e-06	0.357483	0.314643	0.255892	19.9566
701	Alpha-ketobutyrate to 3-methyl-2-oxobutyrate ratio	rs11605120	G	-0.101525	0.0228956	9.23858e-06	0.026665	0.152034	0.860775	19.6626
702	Alpha-ketobutyrate to 3-methyl-2-oxobutyrate ratio	rs117170005	G	0.373063	0.0790896	2.3939e-06	-0.99795	1.0397	0.337133	22.2498
703	Alpha-ketobutyrate to 3-methyl-2-oxobutyrate ratio	rs117578810	A	-0.270825	0.0605821	7.8084e-06	0.240421	0.503235	0.632828	19.9843
704	Alpha-ketobutyrate to 3-methyl-2-oxobutyrate ratio	rs118135994	T	-0.196667	0.0440195	7.90579e-06	0.777049	0.318172	0.0145969	19.9606
705	Alpha-ketobutyrate to 3-methyl-2-oxobutyrate ratio	rs148703016	C	-0.233635	0.0510851	4.79759e-06	0.514033	0.508341	0.311922	20.9164
706	Alpha-ketobutyrate to 3-methyl-2-oxobutyrate ratio	rs1638751	G	0.130067	0.0290366	7.48392e-06	-0.121389	0.142736	0.395077	20.0652
707	Alpha-ketobutyrate to 3-methyl-2-oxobutyrate ratio	rs17385872	A	0.084772	0.0180267	2.56898e-06	-0.0488211	0.117809	0.678575	22.1143
708	Alpha-ketobutyrate to 3-methyl-2-oxobutyrate ratio	rs1811676	G	-0.0993646	0.0223742	8.95296e-06	0.0897058	0.144785	0.535536	19.7228
709	Alpha-ketobutyrate to 3-methyl-2-oxobutyrate ratio	rs1895645	T	-0.0702403	0.0157659	8.38186e-06	0.0841506	0.0983482	0.392198	19.8488
710	Alpha-ketobutyrate to 3-methyl-2-oxobutyrate ratio	rs200986045	A	-0.578451	0.130932	9.96436e-06	-1.01042	1.43713	0.482003	19.5183
711	Alpha-ketobutyrate to 3-methyl-2-oxobutyrate ratio	rs4736695	G	-0.0880437	0.0170325	2.35135e-07	-0.00479224	0.110022	0.965257	26.7202
712	Alpha-ketobutyrate to 3-methyl-2-oxobutyrate ratio	rs563588	A	-0.0699604	0.0157733	9.19147e-06	0.0889212	0.0996202	0.37207	19.6725
713	Alpha-ketobutyrate to 3-methyl-2-oxobutyrate ratio	rs59974919	G	0.195448	0.0382603	3.24939e-07	0.10908	0.55917	0.845335	26.0955
714	Alpha-ketobutyrate to 3-methyl-2-oxobutyrate ratio	rs62395160	G	0.139606	0.0297052	2.60539e-06	0.329256	0.24496	0.17891	22.0873
715	Alpha-ketobutyrate to 3-methyl-2-oxobutyrate ratio	rs71656866	A	0.111376	0.0251958	9.85145e-06	0.100657	0.155738	0.518073	19.5401
716	Alpha-ketobutyrate to 3-methyl-2-oxobutyrate ratio	rs744927	G	0.0928805	0.0204571	5.61829e-06	-0.0577699	0.129418	0.655319	20.6139
717	Alpha-ketobutyrate to 3-methyl-2-oxobutyrate ratio	rs75716985	A	0.235109	0.052067	6.31656e-06	0.0311657	0.234484	0.894263	20.3898
718	Alpha-ketobutyrate to 3-methyl-2-oxobutyrate ratio	rs77137219	C	0.401242	0.0873739	4.38504e-06	-0.251248	0.267725	0.34801	21.0887
719	Alpha-ketobutyrate to 3-methyl-2-oxobutyrate ratio	rs8054514	G	-0.102761	0.0224894	4.89304e-06	0.079994	0.176075	0.649601	20.8786
720	3-methylhistidine levels	rs10014780	G	-0.0956574	0.0209224	4.83094e-06	-0.00290201	0.137677	0.983183	20.9033
721	3-methylhistidine levels	rs10181994	T	0.0821837	0.0169317	1.21096e-06	0.0869738	0.110628	0.431763	23.5597
722	3-methylhistidine levels	rs10966648	T	-0.0937684	0.0178574	1.51321e-07	-0.161632	0.123889	0.192014	27.5725
723	3-methylhistidine levels	rs114734560	T	-0.35764	0.076823	3.23383e-06	0.564059	0.333687	0.0909536	21.6725
724	3-methylhistidine levels	rs117090299	C	-0.295449	0.0654447	6.34695e-06	0.863157	0.593558	0.145888	20.3806
725	3-methylhistidine levels	rs117771460	A	0.264482	0.0597176	9.47246e-06	-0.314803	0.408857	0.441324	19.615
726	3-methylhistidine levels	rs11872731	A	0.135492	0.0304621	8.67197e-06	0.0233965	0.202398	0.907972	19.7837
727	3-methylhistidine levels	rs12138831	T	-0.223214	0.0486608	4.4935e-06	-0.52406	0.501371	0.295906	21.0419
728	3-methylhistidine levels	rs13234372	A	-0.0821865	0.0166991	8.58358e-07	0.0971438	0.110199	0.378032	24.2223
729	3-methylhistidine levels	rs138750865	T	0.229043	0.0483745	2.19298e-06	0.0200038	0.359939	0.95568	22.4182
730	3-methylhistidine levels	rs146846950	A	-0.535769	0.120898	9.35434e-06	-0.0534932	0.314952	0.865131	19.6389
731	3-methylhistidine levels	rs149807477	T	-0.26129	0.0590671	9.70658e-06	-0.82332	1.17504	0.483507	19.5684
732	3-methylhistidine levels	rs17670800	A	0.0880673	0.0190393	3.73616e-06	0.0247576	0.150466	0.869306	21.3957
733	3-methylhistidine levels	rs185076690	T	0.211694	0.0478147	9.53817e-06	-0.292957	0.60844	0.630169	19.6017
734	3-methylhistidine levels	rs1857803	C	-0.0823134	0.017447	2.38263e-06	0.0224579	0.12039	0.852019	22.2587
735	3-methylhistidine levels	rs2518573	G	0.0801615	0.017558	4.98237e-06	0.0962478	0.129116	0.456008	20.844
736	3-methylhistidine levels	rs2797978	C	0.120013	0.0263768	5.36565e-06	0.130939	0.174894	0.45405	20.702
737	3-methylhistidine levels	rs4142196	A	-0.0772398	0.0173893	8.92094e-06	0.0681899	0.110894	0.538616	19.7296
738	3-methylhistidine levels	rs72879030	C	-0.116576	0.0252142	3.77474e-06	-0.225896	0.149549	0.130911	21.3761
739	3-methylhistidine levels	rs72997812	A	0.0913382	0.0202172	6.24738e-06	-0.00743323	0.133127	0.955473	20.4109
740	3-methylhistidine levels	rs73035811	A	0.121144	0.0268809	6.58475e-06	-0.403543	0.354212	0.25459	20.3103
741	3-methylhistidine levels	rs7516441	A	0.109101	0.0246539	9.63078e-06	0.242954	0.193897	0.210203	19.5833
742	3-methylhistidine levels	rs75256283	A	0.156459	0.0328215	1.87007e-06	-0.389819	0.243386	0.109232	22.724
743	3-methylhistidine levels	rs752834	A	0.0925549	0.0194528	1.95589e-06	-0.0624525	0.132792	0.638139	22.6378
744	3-methylhistidine levels	rs75782963	A	0.209933	0.0472735	8.96138e-06	-0.621927	0.455952	0.172561	19.7209
745	3-methylhistidine levels	rs7746774	G	-0.10469	0.021704	1.41037e-06	-0.0942946	0.166259	0.57061	23.2665
746	3-methylhistidine levels	rs9910668	C	0.0739981	0.0163504	6.01742e-06	0.0457275	0.104806	0.662613	20.4826
747	Creatinine levels	rs10016457	T	-0.0680842	0.0149836	5.52175e-06	-0.0413601	0.105762	0.695748	20.6472
748	Creatinine levels	rs1077697	T	0.0662426	0.0148642	8.33045e-06	-0.00900461	0.10656	0.932657	19.8606
749	Creatinine levels	rs115523974	T	0.150761	0.0337177	7.77562e-06	-0.3534	0.23374	0.13055	19.9923
750	Creatinine levels	rs116276675	A	0.244477	0.0549765	8.71073e-06	1.64713	1.01108	0.103296	19.7752
751	Creatinine levels	rs117006351	T	-0.235316	0.0525379	7.50003e-06	-0.573832	0.393471	0.144734	20.0612
752	Creatinine levels	rs117050209	G	-0.194555	0.0432774	6.93947e-06	0.019748	0.22241	0.929248	20.2098
753	Creatinine levels	rs117340666	T	-0.288528	0.0627287	4.23266e-06	-0.294918	0.274135	0.282012	21.1565
754	Creatinine levels	rs118162901	G	-0.235754	0.0475743	7.21465e-07	0.215429	0.353964	0.542778	24.5569
755	Creatinine levels	rs1339135	G	-0.0872322	0.01893	4.06299e-06	-0.203535	0.145955	0.163166	21.235
756	Creatinine levels	rs138595782	T	0.261484	0.0585173	7.87743e-06	0.358172	0.300074	0.232629	19.9674
757	Creatinine levels	rs140215722	A	0.473565	0.102885	4.16778e-06	0.134304	0.248101	0.588281	21.1863
758	Creatinine levels	rs142466161	A	-0.326607	0.0738444	9.73853e-06	-0.412628	0.215985	0.0560751	19.5621
759	Creatinine levels	rs144707673	T	-0.389591	0.0856072	5.34131e-06	-1.01857	1.25138	0.415666	20.7108
760	Creatinine levels	rs144949756	A	0.34176	0.0722693	2.25652e-06	-0.193866	0.323595	0.549106	22.3632
761	Creatinine levels	rs1517571	C	-0.077017	0.0172369	7.88966e-06	-0.144076	0.132105	0.275439	19.9643
762	Creatinine levels	rs2506843	G	0.0609239	0.0136474	8.03963e-06	-0.103824	0.0995696	0.297074	19.9285
763	Creatinine levels	rs28419687	T	0.119015	0.023755	5.44048e-07	-0.057044	0.140144	0.683979	25.1011
764	Creatinine levels	rs2902932	A	0.0722652	0.0155823	3.52374e-06	-0.253604	0.105733	0.0164608	21.5078
765	Creatinine levels	rs2976548	A	0.0609438	0.0134712	6.0678e-06	-0.0673756	0.0997699	0.499479	20.4666
766	Creatinine levels	rs555470	C	-0.0892216	0.0194535	4.50966e-06	-0.0949239	0.138387	0.492756	21.0351
767	Creatinine levels	rs6882168	T	-0.0655226	0.0142954	4.57307e-06	-0.00732857	0.101149	0.942241	21.0082
768	Creatinine levels	rs71298304	A	-0.20787	0.0461998	6.81523e-06	0.0226767	0.298211	0.939385	20.2443
769	Creatinine levels	rs72804857	C	-0.0833659	0.0186644	7.94828e-06	-0.181054	0.142313	0.203293	19.9503
770	Creatinine levels	rs7308622	C	-0.0640119	0.0137006	2.97977e-06	-0.15127	0.100604	0.13268	21.8294
771	Creatinine levels	rs76171931	G	0.217038	0.0460139	2.39584e-06	0.0119387	0.294423	0.967655	22.2481
772	Creatinine levels	rs76577211	C	-0.347693	0.0772847	6.83167e-06	0.182961	0.729022	0.80184	20.2397
773	Creatinine levels	rs77924615	A	-0.0992923	0.0171397	6.90866e-09	-0.219947	0.118348	0.0631015	33.5602
774	Glucuronide of C12H22O4 (1) levels	rs10016748	C	-0.097394	0.0195175	6.03517e-07	0.116099	0.11053	0.293543	24.901
775	Glucuronide of C12H22O4 (1) levels	rs10500601	C	-0.0912351	0.0201926	6.23535e-06	-0.105358	0.101335	0.298477	20.4145
776	Glucuronide of C12H22O4 (1) levels	rs10901664	G	-0.0959114	0.0197206	1.15325e-06	-0.0966689	0.0990841	0.329251	23.6538
777	Glucuronide of C12H22O4 (1) levels	rs117554227	A	0.192527	0.0432376	8.47755e-06	0.0458887	0.391493	0.90669	19.8271
778	Glucuronide of C12H22O4 (1) levels	rs117564438	C	-0.376206	0.0847486	9.03427e-06	0.0350517	0.171647	0.838191	19.7055
779	Glucuronide of C12H22O4 (1) levels	rs11765210	T	-0.0849659	0.0191533	9.16059e-06	-0.0643707	0.103441	0.533749	19.679
780	Glucuronide of C12H22O4 (1) levels	rs11861635	G	0.237803	0.0531262	7.59846e-06	0.301622	0.383292	0.431326	20.0363
781	Glucuronide of C12H22O4 (1) levels	rs12491981	C	0.17349	0.0316382	4.16876e-08	0.284982	0.157564	0.0705018	30.0694
782	Glucuronide of C12H22O4 (1) levels	rs12938103	G	0.285347	0.0614467	3.42049e-06	-0.323895	0.590223	0.583166	21.565
783	Glucuronide of C12H22O4 (1) levels	rs135068	C	-0.145734	0.0324143	6.92502e-06	-0.170753	0.130536	0.190842	20.2138
784	Glucuronide of C12H22O4 (1) levels	rs1813918	G	0.0979885	0.0221418	9.62232e-06	0.132149	0.115277	0.251645	19.585
785	Glucuronide of C12H22O4 (1) levels	rs190722836	C	0.490829	0.109053	6.76932e-06	0.525917	0.555853	0.344075	20.2575
786	Glucuronide of C12H22O4 (1) levels	rs322566	C	-0.096234	0.0203326	2.21234e-06	0.140568	0.106993	0.188912	22.4012
787	Glucuronide of C12H22O4 (1) levels	rs41269797	C	-0.272418	0.0594151	4.53986e-06	-0.62433	0.365207	0.0873534	21.0222
788	Glucuronide of C12H22O4 (1) levels	rs6792367	T	0.0836938	0.0183795	5.27265e-06	0.143469	0.0992399	0.148266	20.7357
789	Glucuronide of C12H22O4 (1) levels	rs6811622	T	0.0849124	0.0191532	9.27928e-06	-0.0606093	0.102972	0.556131	19.6544
790	Glucuronide of C12H22O4 (1) levels	rs7535988	A	-0.198352	0.0406836	1.08542e-06	-0.175795	0.21841	0.420886	23.7703
791	Glucuronide of C12H22O4 (1) levels	rs77128843	G	-0.181555	0.0393386	3.9275e-06	-0.314082	0.228289	0.168881	21.3
792	Glucuronide of C12H22O4 (1) levels	rs78074146	A	-0.164628	0.0308611	9.58254e-08	0.0745882	0.164936	0.651106	28.4567
793	Glucuronide of C12H22O4 (1) levels	rs926396	A	-0.0850353	0.0186639	5.21019e-06	-0.0282796	0.0996512	0.776574	20.7584
794	4-vinylphenol sulfate levels	rs10017190	T	0.0772922	0.0160138	1.38887e-06	0.153023	0.103185	0.138073	23.2961
795	4-vinylphenol sulfate levels	rs116288786	T	0.176295	0.0387919	5.50308e-06	1.10556	0.463238	0.0170051	20.6537
796	4-vinylphenol sulfate levels	rs12588347	T	0.101799	0.022913	8.87723e-06	-0.181205	0.147055	0.217865	19.7389
797	4-vinylphenol sulfate levels	rs139994543	C	-0.2884	0.0650055	9.14109e-06	-0.808709	0.461582	0.0797682	19.683
798	4-vinylphenol sulfate levels	rs140695164	G	0.262052	0.055512	2.35106e-06	1.1968	0.683851	0.0801032	22.2844
799	4-vinylphenol sulfate levels	rs142547134	G	-0.353111	0.0799296	9.97221e-06	-1.08805	1.73274	0.530047	19.5167
800	4-vinylphenol sulfate levels	rs142694739	T	-0.334733	0.0686365	1.0777e-06	-0.882334	0.388779	0.0232381	23.7841
801	4-vinylphenol sulfate levels	rs17221716	G	-0.294615	0.0652211	6.26709e-06	-0.367462	0.772101	0.634128	20.4049
802	4-vinylphenol sulfate levels	rs17806741	A	0.146604	0.0320085	4.64597e-06	0.22684	0.143984	0.115151	20.9779
803	4-vinylphenol sulfate levels	rs2235878	C	0.0694705	0.0155341	7.74461e-06	0.0347464	0.0990764	0.725812	19.9999
804	4-vinylphenol sulfate levels	rs4323268	T	-0.0731517	0.0162395	6.65111e-06	0.0270008	0.103275	0.793749	20.291
805	4-vinylphenol sulfate levels	rs56784286	T	0.694327	0.152955	5.64054e-06	-0.199529	0.265853	0.45294	20.6063
806	4-vinylphenol sulfate levels	rs6025376	A	0.0877969	0.0181163	1.25796e-06	-0.0582708	0.109519	0.594684	23.4866
807	4-vinylphenol sulfate levels	rs62256120	A	-0.15405	0.0314109	9.3742e-07	-0.268773	0.180193	0.135807	24.0526
808	4-vinylphenol sulfate levels	rs62388082	A	-0.096617	0.0208483	3.58153e-06	0.102232	0.121481	0.400041	21.4766
809	4-vinylphenol sulfate levels	rs71427503	C	-0.301123	0.0678458	9.06518e-06	2.21059	0.904154	0.0144881	19.6989
810	4-vinylphenol sulfate levels	rs72712396	C	-0.107914	0.0231415	3.11327e-06	-0.02975	0.142223	0.834309	21.7457
811	4-vinylphenol sulfate levels	rs72799677	C	-0.168498	0.0350702	1.55067e-06	-0.302709	0.277205	0.274831	23.0841
812	4-vinylphenol sulfate levels	rs73918668	G	-0.209198	0.047001	8.54987e-06	0.211728	0.251044	0.399008	19.8107
813	4-vinylphenol sulfate levels	rs74571463	T	-0.251166	0.0555834	6.2212e-06	-0.191647	0.407776	0.638368	20.4189
814	4-vinylphenol sulfate levels	rs7664177	T	-0.124619	0.0252657	8.12448e-07	0.428605	0.169095	0.0112543	24.328
815	4-vinylphenol sulfate levels	rs78237766	A	-0.198556	0.0352717	1.80908e-08	0.541223	0.419065	0.196531	31.6893
816	4-vinylphenol sulfate levels	rs8005363	A	0.0831849	0.0184217	6.31399e-06	-0.101366	0.11106	0.361394	20.3906
817	4-vinylphenol sulfate levels	rs890779	C	0.0841902	0.0174052	1.3177e-06	0.0237837	0.104402	0.819795	23.3973
818	4-vinylphenol sulfate levels	rs9566940	T	0.0743306	0.0163416	5.4015e-06	0.237594	0.107566	0.0271869	20.6893
819	1-arachidonoyl-GPE (20:4n6) levels	rs10017259	A	-0.0830187	0.0181421	4.73878e-06	0.0100642	0.108354	0.925997	20.94
820	1-arachidonoyl-GPE (20:4n6) levels	rs10770795	G	-0.123356	0.0223434	3.37226e-08	0.0365705	0.127885	0.774906	30.4805
821	1-arachidonoyl-GPE (20:4n6) levels	rs111411231	T	0.176399	0.0370185	1.88714e-06	0.0251767	0.186782	0.892776	22.7067
822	1-arachidonoyl-GPE (20:4n6) levels	rs11519272	A	0.271602	0.0203388	1.12462e-40	0.147427	0.108905	0.175825	178.326
823	1-arachidonoyl-GPE (20:4n6) levels	rs144392547	G	0.333736	0.0743901	7.24706e-06	0.75871	0.667924	0.255989	20.1269
824	1-arachidonoyl-GPE (20:4n6) levels	rs1532085	G	-0.104314	0.0159064	5.45555e-11	-0.0386474	0.099941	0.698977	43.0072
825	1-arachidonoyl-GPE (20:4n6) levels	rs17008864	C	-0.136333	0.026888	3.97e-07	0.141281	0.192237	0.462383	25.709
826	1-arachidonoyl-GPE (20:4n6) levels	rs17113588	A	-0.149467	0.0285328	1.61935e-07	0.155142	0.195579	0.427634	27.4411
827	1-arachidonoyl-GPE (20:4n6) levels	rs1741	C	-0.076258	0.0169075	6.47389e-06	-0.0739263	0.106944	0.489402	20.3429
828	1-arachidonoyl-GPE (20:4n6) levels	rs174560	C	-0.384949	0.0161464	1.25235e-125	-0.0471029	0.101063	0.641164	568.401
829	1-arachidonoyl-GPE (20:4n6) levels	rs1800588	T	0.0989176	0.0188023	1.43321e-07	-0.00219792	0.114542	0.984691	27.6774
830	1-arachidonoyl-GPE (20:4n6) levels	rs186419492	A	-0.360176	0.0762319	2.30399e-06	0.509263	0.59271	0.390224	22.3232
831	1-arachidonoyl-GPE (20:4n6) levels	rs2093777	C	0.0694136	0.0154991	7.51504e-06	0.112138	0.100055	0.262385	20.0575
832	1-arachidonoyl-GPE (20:4n6) levels	rs2243884	C	-0.0849616	0.0181134	2.72473e-06	0.050317	0.12047	0.676187	22.0012
833	1-arachidonoyl-GPE (20:4n6) levels	rs262145	G	-0.0783967	0.0170875	4.47626e-06	-0.104413	0.107835	0.33291	21.0493
834	1-arachidonoyl-GPE (20:4n6) levels	rs2935562	G	-0.0924787	0.0201338	4.36504e-06	0.122934	0.123996	0.321475	21.0975
835	1-arachidonoyl-GPE (20:4n6) levels	rs2980882	G	-0.0822252	0.0153516	8.50248e-08	0.0466638	0.0988041	0.636722	28.6882
836	1-arachidonoyl-GPE (20:4n6) levels	rs34813941	T	-0.187655	0.0423818	9.52328e-06	0.0931165	0.356356	0.79386	19.6048
837	1-arachidonoyl-GPE (20:4n6) levels	rs3851665	A	0.0814589	0.0182291	7.87227e-06	-0.0254596	0.109025	0.815358	19.9686
838	1-arachidonoyl-GPE (20:4n6) levels	rs55837305	A	-0.154979	0.0334877	3.6931e-06	-0.228801	0.216344	0.290248	21.4178
839	1-arachidonoyl-GPE (20:4n6) levels	rs56099367	C	-0.129794	0.0291473	8.46629e-06	0.206771	0.23933	0.387612	19.8295
840	1-arachidonoyl-GPE (20:4n6) levels	rs61781291	A	0.0853201	0.0177873	1.61318e-06	-0.0468053	0.117778	0.69107	23.0082
841	1-arachidonoyl-GPE (20:4n6) levels	rs6736301	A	-0.280685	0.0615347	5.08094e-06	-0.714322	0.242775	0.00325769	20.8065
842	1-arachidonoyl-GPE (20:4n6) levels	rs68175566	T	0.0914147	0.0206951	9.99774e-06	-0.143163	0.147264	0.330974	19.5118
843	1-arachidonoyl-GPE (20:4n6) levels	rs6994059	A	-0.0813717	0.0180307	6.39301e-06	0.128701	0.10728	0.230266	20.3667
844	1-arachidonoyl-GPE (20:4n6) levels	rs7253806	C	0.190452	0.0425557	7.62865e-06	-0.0821186	0.280853	0.769988	20.0288
845	1-arachidonoyl-GPE (20:4n6) levels	rs73218916	G	0.229632	0.0494845	3.47606e-06	0.0788125	0.211755	0.709753	21.5341
846	1-arachidonoyl-GPE (20:4n6) levels	rs76818325	A	0.122694	0.0273352	7.17197e-06	-0.346875	0.225686	0.124297	20.1466
847	1-arachidonoyl-GPE (20:4n6) levels	rs77263412	T	0.14436	0.0318126	5.68348e-06	-0.0739335	0.24537	0.763175	20.5919
848	1-arachidonoyl-GPE (20:4n6) levels	rs78883782	C	0.416436	0.0878548	2.1367e-06	0.179379	0.305676	0.55732	22.4681
849	1-arachidonoyl-GPE (20:4n6) levels	rs80318161	T	0.251687	0.0540826	3.25932e-06	-0.414692	0.559543	0.458617	21.6574
850	1-arachidonoyl-GPE (20:4n6) levels	rs907035	A	-0.0799857	0.0156033	2.95643e-07	0.233502	0.106806	0.0287998	26.278
851	1-arachidonoyl-GPE (20:4n6) levels	rs9909922	C	0.117923	0.0244811	1.4579e-06	-0.221599	0.155493	0.154117	23.2025
852	X-11483 levels	rs10018182	G	-0.0741575	0.0160715	3.94559e-06	-0.0642942	0.100021	0.520349	21.2911
853	X-11483 levels	rs10947493	C	0.12301	0.0254767	1.37675e-06	-0.151981	0.146771	0.300437	23.3128
854	X-11483 levels	rs112799949	G	0.444164	0.0980074	5.84421e-06	1.74109	1.18433	0.141533	20.5385
855	X-11483 levels	rs114653027	A	-0.295621	0.0604787	1.01856e-06	-0.367004	0.411518	0.372485	23.8927
856	X-11483 levels	rs115895510	T	-0.457587	0.0886775	2.46779e-07	0.14954	0.252995	0.554467	26.6269
857	X-11483 levels	rs116052463	T	-0.267832	0.0594599	6.6558e-06	-0.503215	0.452046	0.265624	20.2897
858	X-11483 levels	rs117685732	T	-0.30039	0.067874	9.6127e-06	-1.01497	0.611335	0.0968635	19.5868
859	X-11483 levels	rs12201648	C	0.0748239	0.0168856	9.37019e-06	-0.123623	0.10579	0.242577	19.6358
860	X-11483 levels	rs12527410	C	0.0804474	0.0176739	5.31989e-06	-0.102055	0.107846	0.343997	20.7185
861	X-11483 levels	rs147357603	A	-0.238985	0.0486481	8.99109e-07	-0.399703	0.393137	0.309294	24.1329
862	X-11483 levels	rs148659822	C	0.254463	0.0540647	2.51844e-06	0.551419	0.420586	0.189833	22.1524
863	X-11483 levels	rs2028403	C	0.0818337	0.0177008	3.77948e-06	-0.175598	0.112871	0.119769	21.3736
864	X-11483 levels	rs34623898	T	0.219197	0.046172	2.0604e-06	0.164988	0.545811	0.762437	22.5378
865	X-11483 levels	rs35929027	T	-0.151537	0.0304504	6.47415e-07	0.152873	0.1761	0.385337	24.7657
866	X-11483 levels	rs3753782	G	-0.0996258	0.0221661	6.97323e-06	0.0800882	0.132914	0.546803	20.2006
867	X-11483 levels	rs67992891	C	0.0884591	0.0199692	9.43283e-06	-0.32862	0.129258	0.0110108	19.6229
868	X-11483 levels	rs7519138	A	-0.0774981	0.0171076	5.89721e-06	-0.0151128	0.111697	0.892373	20.5213
869	X-11483 levels	rs77857737	T	0.245955	0.0539759	5.19481e-06	0.28575	0.532885	0.591799	20.764
870	X-11483 levels	rs7797147	G	0.0834734	0.0170705	1.00877e-06	-0.0469006	0.106129	0.658547	23.9113
871	X-11483 levels	rs78180636	C	-0.392341	0.0841963	3.16465e-06	1.78963	1.70403	0.293612	21.7141
872	X-11483 levels	rs78427731	T	-0.222893	0.0488095	4.95726e-06	-0.571372	0.231661	0.0136474	20.8537
873	X-11483 levels	rs9319915	G	0.425574	0.0949004	7.31108e-06	-0.00483384	0.35643	0.98918	20.1101
874	X-11483 levels	rs9922808	C	-0.083568	0.0161635	2.3389e-07	-0.12385	0.10008	0.215896	26.7306
875	N-acetyltaurine levels	rs10019154	A	0.0676957	0.0145295	3.17449e-06	0.0913912	0.102019	0.370345	21.7081
876	N-acetyltaurine levels	rs10795395	G	-0.212083	0.0142756	6.33349e-50	-0.0599977	0.0989474	0.544276	220.71
877	N-acetyltaurine levels	rs117241561	A	0.229944	0.0470377	1.01599e-06	-0.165928	0.421213	0.693633	23.8975
878	N-acetyltaurine levels	rs118058149	C	-0.25194	0.0536379	2.63934e-06	-0.124896	0.549422	0.820173	22.0623
879	N-acetyltaurine levels	rs12977772	T	-0.087785	0.0184632	1.98855e-06	-0.0510182	0.128935	0.692335	22.6062
880	N-acetyltaurine levels	rs139747290	A	0.279391	0.0631094	9.55135e-06	-0.232243	0.524095	0.65767	19.5991
881	N-acetyltaurine levels	rs142302535	G	-0.46071	0.0944591	1.07524e-06	1.35754	2.11176	0.520323	23.7885
882	N-acetyltaurine levels	rs143013804	A	0.258774	0.0582397	8.86065e-06	0.529511	0.719633	0.461848	19.7425
883	N-acetyltaurine levels	rs143418431	C	-0.273856	0.0523212	1.65774e-07	-0.304402	0.425537	0.4744	27.3961
884	N-acetyltaurine levels	rs200354496	G	0.0817742	0.0178014	4.3549e-06	0.121356	0.116596	0.297957	21.102
885	N-acetyltaurine levels	rs2388417	T	0.257226	0.0572501	7.02211e-06	0.119912	0.471157	0.799105	20.1873
886	N-acetyltaurine levels	rs373188	T	0.0749647	0.0147908	4.01352e-07	-0.0369361	0.098516	0.707716	25.688
887	N-acetyltaurine levels	rs4986782	A	-0.421347	0.0529724	1.80436e-15	-0.375118	0.237745	0.114608	63.2675
888	N-acetyltaurine levels	rs56213137	G	0.0744547	0.0162768	4.77866e-06	0.159137	0.116513	0.171992	20.9241
889	N-acetyltaurine levels	rs6602129	G	-0.309459	0.0259822	1.04455e-32	-0.116102	0.193591	0.548686	141.858
890	N-acetyltaurine levels	rs73850513	T	-0.105669	0.0229428	4.10995e-06	0.0926954	0.19019	0.625987	21.213
891	N-acetyltaurine levels	rs74816231	C	0.120468	0.0266688	6.26657e-06	0.0168048	0.174758	0.923393	20.405
892	N-acetyltaurine levels	rs7566439	G	-0.0668101	0.0149898	8.30982e-06	0.00612883	0.102376	0.952262	19.8652
893	N-acetyltaurine levels	rs7654754	A	0.0651067	0.0143582	5.77533e-06	0.0655431	0.0985901	0.506175	20.5613
894	N-acetyltaurine levels	rs77338333	C	0.286574	0.0564118	3.77382e-07	0.287705	0.807481	0.721616	25.8068
895	N-acetyltaurine levels	rs77924615	A	-0.0958902	0.0185167	2.23575e-07	-0.219947	0.118348	0.0631015	26.8177
896	N-acetyltaurine levels	rs897109	A	0.070807	0.0156606	6.14499e-06	0.152616	0.106951	0.153588	20.4426
897	Erythronate levels	rs10020341	G	-0.228497	0.0511735	8.00122e-06	-0.932987	0.404472	0.0210732	19.9375
898	Erythronate levels	rs10029860	A	0.0771329	0.0139792	3.43499e-08	0.0655457	0.0985903	0.50616	30.4449
899	Erythronate levels	rs1077697	T	0.0860267	0.0156007	3.50183e-08	-0.00900461	0.10656	0.932657	30.4073
900	Erythronate levels	rs114262076	A	0.394325	0.0737304	8.88352e-08	0.50512	0.495007	0.307525	28.6033
901	Erythronate levels	rs12633047	T	0.191796	0.0272697	2.01719e-12	-0.24033	0.2695	0.372521	49.4673
902	Erythronate levels	rs13166782	C	-0.0677204	0.0150125	6.45418e-06	-0.0701527	0.102212	0.492496	20.3485
903	Erythronate levels	rs146001245	A	0.103566	0.0223638	3.64018e-06	0.326994	0.185032	0.0771898	21.4458
904	Erythronate levels	rs1466648	G	0.0685761	0.0151611	6.09263e-06	0.0741708	0.103816	0.474951	20.459
905	Erythronate levels	rs2232511	G	0.232416	0.0473732	9.29179e-07	-0.344467	0.575579	0.549526	24.0695
906	Erythronate levels	rs2555059	A	-0.0836953	0.0177347	2.36653e-06	0.16841	0.121389	0.165332	22.2718
907	Erythronate levels	rs34105328	T	-0.292822	0.0645235	5.67313e-06	-0.0935111	0.96216	0.922577	20.5955
908	Erythronate levels	rs62390644	T	-0.0818578	0.0181213	6.26613e-06	-0.0676002	0.123352	0.583674	20.4052
909	Erythronate levels	rs7203642	G	-0.0961198	0.0178328	7.04309e-08	0.0140329	0.116276	0.903939	29.0527
910	Erythronate levels	rs73840299	T	-0.207994	0.0211326	7.39613e-23	-0.125883	0.127882	0.324935	96.8714
911	Erythronate levels	rs75562012	G	0.254551	0.0566644	7.04711e-06	0.319858	0.355277	0.367957	20.1804
912	Erythronate levels	rs7635991	C	0.0885241	0.0169715	1.82771e-07	-0.0480928	0.135457	0.72256	27.2071
913	Erythronate levels	rs77475145	G	-0.125836	0.0271345	3.52703e-06	-0.00619959	0.173805	0.971546	21.5063
914	Erythronate levels	rs958514	T	-0.117017	0.0258733	6.10541e-06	-0.033818	0.193213	0.861057	20.4548
915	Androsterone sulfate levels	rs10020631	A	-0.178664	0.0173416	6.85239e-25	-0.235509	0.115973	0.0422834	106.144
916	Androsterone sulfate levels	rs10185931	G	0.126738	0.0283477	7.79137e-06	0.0533659	0.177506	0.763686	19.9884
917	Androsterone sulfate levels	rs10212881	A	0.162205	0.0366696	9.71449e-06	0.199166	0.202542	0.325443	19.5666
918	Androsterone sulfate levels	rs10974471	T	0.0941479	0.0210806	7.96608e-06	0.208885	0.161353	0.195465	19.946
919	Androsterone sulfate levels	rs11519272	A	0.0965537	0.0197203	9.77228e-07	0.147427	0.108905	0.175825	23.9724
920	Androsterone sulfate levels	rs1165148	T	0.0861899	0.017202	5.42984e-07	0.00656273	0.117244	0.955362	25.1047
921	Androsterone sulfate levels	rs117722415	A	-0.340201	0.0431273	3.06329e-15	0.774581	0.357109	0.0300802	62.2252
922	Androsterone sulfate levels	rs12549641	G	-0.068744	0.0153009	7.02876e-06	-0.0324865	0.100278	0.745964	20.1853
923	Androsterone sulfate levels	rs1260326	C	-0.076063	0.0150807	4.56559e-07	0.176011	0.103758	0.0898173	25.4392
924	Androsterone sulfate levels	rs12768534	A	-0.0680564	0.0147742	4.09637e-06	0.0651854	0.0991644	0.510958	21.2192
925	Androsterone sulfate levels	rs138820751	T	-0.171607	0.0375908	4.99199e-06	0.211156	0.392621	0.590707	20.8404
926	Androsterone sulfate levels	rs139237479	A	-0.567581	0.124536	5.17497e-06	-0.0609658	0.328523	0.852778	20.7714
927	Androsterone sulfate levels	rs139380031	A	-1.50299	0.0489845	1e-200	-0.129172	0.234612	0.581925	941.445
928	Androsterone sulfate levels	rs140628452	T	-0.278762	0.058668	2.01898e-06	0.346808	0.36215	0.338246	22.5769
929	Androsterone sulfate levels	rs143698605	G	-0.429393	0.0669309	1.40385e-10	0.4368	0.382979	0.254065	41.1582
930	Androsterone sulfate levels	rs17834682	T	0.197236	0.039539	6.08818e-07	0.216332	0.367654	0.556255	24.884
931	Androsterone sulfate levels	rs34445681	C	-0.218871	0.044592	9.18702e-07	0.0971767	0.249267	0.696647	24.0914
932	Androsterone sulfate levels	rs4246147	G	-0.0719284	0.0154217	3.09979e-06	-0.053338	0.102147	0.601553	21.7539
933	Androsterone sulfate levels	rs4314048	A	-0.0694836	0.015253	5.22829e-06	0.0372155	0.103521	0.719222	20.7517
934	Androsterone sulfate levels	rs55790900	G	-0.975871	0.0729555	8.32412e-41	0.154953	0.530972	0.770417	178.924
935	Androsterone sulfate levels	rs56225736	A	0.138611	0.0214654	1.06497e-10	0.275494	0.144522	0.0566187	41.6982
936	Androsterone sulfate levels	rs61939335	A	0.172215	0.0359097	1.62042e-06	-0.0730118	0.289166	0.800661	22.9995
937	Androsterone sulfate levels	rs62128827	T	-0.131302	0.0202782	9.48045e-11	-0.0415573	0.139358	0.765545	41.926
938	Androsterone sulfate levels	rs7116362	T	-0.166269	0.0369342	6.73941e-06	0.543328	0.292896	0.0635931	20.2659
939	Androsterone sulfate levels	rs72787511	C	-0.276905	0.0408325	1.18939e-11	0.472064	0.327118	0.148992	45.9885
940	Androsterone sulfate levels	rs72790679	A	-0.291538	0.0563141	2.25483e-07	-0.411624	0.555017	0.458304	26.8013
941	Androsterone sulfate levels	rs73242239	C	0.0801387	0.0165289	1.24464e-06	0.0324177	0.106199	0.760174	23.507
942	Androsterone sulfate levels	rs73766949	T	-0.339202	0.0725844	2.9653e-06	1.43641	0.589124	0.0147598	21.8389
943	Androsterone sulfate levels	rs74421372	T	0.225592	0.0468489	1.46961e-06	-0.0615323	0.453758	0.892133	23.1872
944	Androsterone sulfate levels	rs75208241	T	-0.254381	0.0553125	4.24557e-06	-0.0922949	0.238432	0.698689	21.1506
945	Androsterone sulfate levels	rs76136208	T	-0.331696	0.0712082	3.19124e-06	0.0616543	0.247966	0.803639	21.698
946	Androsterone sulfate levels	rs76205362	C	-0.218954	0.0486958	6.91253e-06	-0.2626	0.247523	0.28873	20.2173
947	Androsterone sulfate levels	rs77670276	G	-0.0932627	0.0210958	9.82888e-06	-0.0505382	0.13891	0.715993	19.5445
948	Androsterone sulfate levels	rs77721309	T	0.335063	0.0756961	9.58104e-06	-0.0563272	0.403203	0.888898	19.5932
949	Androsterone sulfate levels	rs8008584	C	0.0683946	0.0153764	8.66678e-06	-0.0609785	0.104332	0.558909	19.7849
950	Androsterone sulfate levels	rs80344133	A	-0.08387	0.0187147	7.41226e-06	0.144238	0.136585	0.290954	20.0839
951	Cis-4-decenoate (10:1n6) levels	rs10021230	A	0.0832449	0.0182089	4.83846e-06	-0.0645398	0.118506	0.586021	20.9001
952	Cis-4-decenoate (10:1n6) levels	rs11205002	G	-0.080969	0.0160915	4.859e-07	0.0292938	0.106465	0.783201	25.3189
953	Cis-4-decenoate (10:1n6) levels	rs112085223	C	0.160282	0.0353666	5.84263e-06	-0.0936015	0.237281	0.693229	20.5392
954	Cis-4-decenoate (10:1n6) levels	rs117734990	C	-0.218996	0.0492138	8.59153e-06	0.114077	0.227708	0.616385	19.8015
955	Cis-4-decenoate (10:1n6) levels	rs12445598	T	-0.0737181	0.0164902	7.80633e-06	-0.103094	0.111478	0.355074	19.9846
956	Cis-4-decenoate (10:1n6) levels	rs138999278	T	0.239529	0.045975	1.88846e-07	-0.275164	0.276635	0.319892	27.1439
957	Cis-4-decenoate (10:1n6) levels	rs1418026	T	0.125848	0.0259153	1.197e-06	0.176142	0.156134	0.259259	23.582
958	Cis-4-decenoate (10:1n6) levels	rs143180009	T	0.267934	0.057457	3.11325e-06	0.191858	0.351028	0.584682	21.7455
959	Cis-4-decenoate (10:1n6) levels	rs1458352	G	-0.087431	0.0183933	1.99998e-06	-0.0183204	0.124045	0.882586	22.595
960	Cis-4-decenoate (10:1n6) levels	rs146431908	C	-0.370853	0.0802382	3.80249e-06	-0.0861893	0.560232	0.877731	21.362
961	Cis-4-decenoate (10:1n6) levels	rs149556176	C	0.395567	0.0640903	6.74191e-10	-0.223434	0.89536	0.802938	38.0939
962	Cis-4-decenoate (10:1n6) levels	rs2185152	T	-0.327315	0.015904	4.08321e-94	0.0525533	0.112386	0.640062	423.564
963	Cis-4-decenoate (10:1n6) levels	rs28415528	A	-0.409002	0.0157791	3.9094e-148	-0.0128572	0.111071	0.907846	671.872
964	Cis-4-decenoate (10:1n6) levels	rs34904423	G	0.129069	0.0276017	2.92347e-06	-0.0125959	0.154858	0.935173	21.8661
965	Cis-4-decenoate (10:1n6) levels	rs3935281	T	0.0705681	0.015813	8.09507e-06	-0.0682077	0.104599	0.514346	19.9154
966	Cis-4-decenoate (10:1n6) levels	rs41295332	T	0.142919	0.0321545	8.79866e-06	0.406821	0.22852	0.0750361	19.7559
967	Cis-4-decenoate (10:1n6) levels	rs4942210	C	-0.0704674	0.0153322	4.30615e-06	-0.162743	0.0989793	0.100133	21.1236
968	Cis-4-decenoate (10:1n6) levels	rs55988623	G	0.134222	0.0295594	5.60529e-06	-0.27562	0.215272	0.200428	20.6185
969	Cis-4-decenoate (10:1n6) levels	rs79795772	A	-0.175105	0.03881	6.42616e-06	-0.268878	0.237486	0.257557	20.3568
970	Cis-4-decenoate (10:1n6) levels	rs876481	T	-0.0763818	0.0171627	8.56878e-06	-0.193948	0.117844	0.0998045	19.8065
971	Cis-4-decenoate (10:1n6) levels	rs9298007	T	0.0791349	0.0172073	4.247e-06	-0.0670638	0.113622	0.555033	21.15
972	X-11632 levels	rs10022078	C	0.167617	0.0371962	6.59704e-06	-0.562009	0.345236	0.103546	20.3067
973	X-11632 levels	rs10834273	G	0.0929781	0.0206986	7.05544e-06	0.0183828	0.121134	0.879379	20.1781
974	X-11632 levels	rs115342498	T	0.262177	0.0540583	1.23526e-06	0.299697	0.242302	0.216133	23.5215
975	X-11632 levels	rs11624480	T	-0.115585	0.0245338	2.46204e-06	-0.0632373	0.16926	0.708694	22.1959
976	X-11632 levels	rs116249946	G	0.26689	0.0529932	4.74606e-07	0.504033	0.552184	0.361348	25.3644
977	X-11632 levels	rs137950315	G	0.226459	0.0509627	8.84593e-06	-0.121661	0.286457	0.671049	19.7458
978	X-11632 levels	rs141195993	G	0.393955	0.0767741	2.87663e-07	0.226082	0.322124	0.482774	26.3308
979	X-11632 levels	rs144816138	T	-0.378746	0.0734539	2.51958e-07	-0.46083	0.539754	0.393229	26.5868
980	X-11632 levels	rs150565402	T	0.287268	0.0644903	8.41153e-06	0.912528	0.29826	0.00221702	19.842
981	X-11632 levels	rs2071576	T	-0.108176	0.0199641	6.00818e-08	0.086822	0.124595	0.485907	29.3604
982	X-11632 levels	rs2626095	G	-0.162811	0.0362345	7.01451e-06	0.00754164	0.261113	0.976958	20.1894
983	X-11632 levels	rs2901060	G	-0.0768133	0.0163175	2.50878e-06	0.00481678	0.100226	0.961669	22.1598
984	X-11632 levels	rs3125574	C	-0.174455	0.0385077	5.88722e-06	0.130514	0.21429	0.542488	20.5245
985	X-11632 levels	rs3851186	C	-0.0886677	0.0193476	4.58606e-06	0.28696	0.117705	0.0147703	21.0028
986	X-11632 levels	rs4148324	G	-0.0893207	0.0168762	1.20522e-07	-0.0513878	0.101158	0.611456	28.0127
987	X-11632 levels	rs4328312	T	-0.0806999	0.0165346	1.05721e-06	-0.187074	0.107631	0.082194	23.8209
988	X-11632 levels	rs4593210	G	0.143192	0.0315029	5.48397e-06	0.102384	0.162384	0.528364	20.6603
989	X-11632 levels	rs538423523	A	-0.274918	0.0604296	5.38018e-06	0.00239657	0.322749	0.994075	20.697
990	X-11632 levels	rs6433613	T	-0.0802774	0.0177924	6.42541e-06	-0.0869554	0.118622	0.463532	20.3572
991	X-11632 levels	rs78613179	C	0.242321	0.0537472	6.52754e-06	-0.645784	0.635164	0.309287	20.3269
992	X-11632 levels	rs7964236	G	-0.158739	0.031486	4.61698e-07	-0.248828	0.271122	0.358739	25.4175
993	X-11632 levels	rs9467515	G	0.0753887	0.0157242	1.6312e-06	-0.0815949	0.0989489	0.409589	22.9866
994	X-11632 levels	rs9509035	G	0.135242	0.029887	6.03694e-06	0.0343756	0.202694	0.86533	20.4766
995	X-11632 levels	rs983309	G	0.114918	0.0246318	3.07945e-06	0.0215764	0.132835	0.870967	21.7663
996	Branched chain 14:0 dicarboxylic acid levels	rs10022238	T	0.0800211	0.0176398	5.72257e-06	0.103953	0.113382	0.359229	20.5789
997	Branched chain 14:0 dicarboxylic acid levels	rs10171471	C	-0.0832226	0.017679	2.50855e-06	-0.117381	0.115696	0.310314	22.1599
998	Branched chain 14:0 dicarboxylic acid levels	rs11519068	C	0.105594	0.0213995	8.03897e-07	0.151764	0.108992	0.163792	24.3484
999	Branched chain 14:0 dicarboxylic acid levels	rs117913606	A	-0.11798	0.0253981	3.39689e-06	0.139154	0.186249	0.454979	21.5782
1000	Branched chain 14:0 dicarboxylic acid levels	rs1293417	C	0.150881	0.0284231	1.10599e-07	0.0936164	0.159812	0.558016	28.179
1001	Branched chain 14:0 dicarboxylic acid levels	rs138275602	A	0.191072	0.0421586	5.83673e-06	-0.0787262	0.247082	0.750012	20.541
1002	Branched chain 14:0 dicarboxylic acid levels	rs140412827	G	-0.281847	0.0636036	9.36642e-06	0.229763	0.249929	0.357932	19.6365
1003	Branched chain 14:0 dicarboxylic acid levels	rs150406380	G	-0.393281	0.0885932	9.03016e-06	-1.01975	0.900515	0.257463	19.7063
1004	Branched chain 14:0 dicarboxylic acid levels	rs150967138	A	0.330149	0.0694143	1.97268e-06	0.390195	0.69561	0.574839	22.6215
1005	Branched chain 14:0 dicarboxylic acid levels	rs191217354	A	0.436721	0.0930405	2.68074e-06	-0.98407	1.21241	0.416986	22.0325
1006	Branched chain 14:0 dicarboxylic acid levels	rs2131280	A	0.0748798	0.016258	4.11053e-06	0.105054	0.101285	0.299637	21.2127
1007	Branched chain 14:0 dicarboxylic acid levels	rs218547	A	0.0761571	0.0172394	9.97949e-06	-0.0376681	0.102159	0.712336	19.5154
1008	Branched chain 14:0 dicarboxylic acid levels	rs35396326	G	0.0797596	0.0177338	6.87224e-06	-0.003308	0.112673	0.976578	20.2284
1009	Branched chain 14:0 dicarboxylic acid levels	rs72836123	T	0.2162	0.0472924	4.84117e-06	-0.421933	0.550108	0.443081	20.8992
1010	Branched chain 14:0 dicarboxylic acid levels	rs72849177	G	-0.267559	0.0551049	1.20111e-06	0.0958484	0.363125	0.791816	23.5754
1011	Branched chain 14:0 dicarboxylic acid levels	rs77176196	C	-0.263053	0.0592166	8.90347e-06	0.170801	0.254544	0.502215	19.7333
1012	Branched chain 14:0 dicarboxylic acid levels	rs77794438	C	0.125831	0.0278056	6.02881e-06	-0.0575293	0.168368	0.732585	20.4791
1013	Branched chain 14:0 dicarboxylic acid levels	rs7982530	A	-0.085517	0.0191112	7.65141e-06	-0.0630007	0.105915	0.551961	20.023
1014	Glycine conjugate of C10H12O2 levels	rs10022440	A	-0.14809	0.0328486	6.53577e-06	0.178236	0.235305	0.448769	20.3244
1015	Glycine conjugate of C10H12O2 levels	rs10817103	T	0.122945	0.0275107	7.85812e-06	-0.0681403	0.140745	0.628287	19.9719
1016	Glycine conjugate of C10H12O2 levels	rs11079433	A	-0.20101	0.042722	2.53778e-06	0.0252378	0.195932	0.897509	22.1377
1017	Glycine conjugate of C10H12O2 levels	rs117906391	T	0.459555	0.0999661	4.28396e-06	-0.41978	0.791126	0.595688	21.1334
1018	Glycine conjugate of C10H12O2 levels	rs12984891	T	0.0881042	0.0194182	5.70082e-06	-0.227133	0.11944	0.0572163	20.5862
1019	Glycine conjugate of C10H12O2 levels	rs13200784	T	0.128732	0.0204231	2.91441e-10	0.0291382	0.117098	0.803488	39.731
1020	Glycine conjugate of C10H12O2 levels	rs144444233	A	0.0985305	0.0221957	9.03019e-06	0.199311	0.121378	0.100575	19.7062
1021	Glycine conjugate of C10H12O2 levels	rs145833568	A	-0.315265	0.0685406	4.23136e-06	0.868892	0.694331	0.210785	21.1571
1022	Glycine conjugate of C10H12O2 levels	rs151329373	A	-0.329696	0.0728946	6.09931e-06	0.863645	0.690801	0.211223	20.4568
1023	Glycine conjugate of C10H12O2 levels	rs2065996	A	0.149179	0.0233265	1.60282e-10	0.0439413	0.122677	0.720205	40.8993
1024	Glycine conjugate of C10H12O2 levels	rs2130525	C	-0.10661	0.0179462	2.84093e-09	0.0372531	0.10249	0.716246	35.2899
1025	Glycine conjugate of C10H12O2 levels	rs35677007	A	-0.189375	0.040337	2.66861e-06	-0.0653934	0.296104	0.825212	22.0413
1026	Glycine conjugate of C10H12O2 levels	rs4762373	A	-0.136593	0.0295055	3.66716e-06	0.108798	0.218371	0.618325	21.4314
1027	Glycine conjugate of C10H12O2 levels	rs526484	T	0.0802757	0.018043	8.62128e-06	-0.238885	0.0942711	0.0112761	19.7948
1028	Glycine conjugate of C10H12O2 levels	rs606511	C	-0.082122	0.0178248	4.08203e-06	-0.0436262	0.098946	0.659279	21.2261
1029	Glycine conjugate of C10H12O2 levels	rs62010506	A	-0.156561	0.0352154	8.75593e-06	0.0127126	0.135362	0.925176	19.7652
1030	Glycine conjugate of C10H12O2 levels	rs62481458	T	-0.240139	0.0527206	5.24002e-06	0.0109598	0.259016	0.966249	20.7474
1031	Glycine conjugate of C10H12O2 levels	rs62579131	A	0.175074	0.0393259	8.51284e-06	0.0333159	0.247008	0.892709	19.8192
1032	Glycine conjugate of C10H12O2 levels	rs6681683	A	-0.100406	0.0211743	2.11757e-06	0.0439049	0.116904	0.707242	22.4854
1033	Glycine conjugate of C10H12O2 levels	rs74650632	T	-0.24824	0.055598	8.01018e-06	0.169223	0.437663	0.699014	19.9354
1034	Glycine conjugate of C10H12O2 levels	rs7620808	T	0.0780944	0.0176693	9.88048e-06	0.0275111	0.0987778	0.780617	19.5344
1035	Glycine conjugate of C10H12O2 levels	rs79374531	T	0.251085	0.0549737	4.93888e-06	-0.07785	0.482594	0.871845	20.8608
1036	Glycine conjugate of C10H12O2 levels	rs9809791	C	-0.195895	0.0428441	4.8247e-06	0.0973065	0.307028	0.751296	20.9057
1037	Glycine conjugate of C10H12O2 levels	rs9923144	C	-0.102638	0.0217264	2.31112e-06	0.0589815	0.114519	0.606527	22.3173
1038	Alpha-ketobutyrate levels	rs10022462	T	-0.0705048	0.0157398	7.48569e-06	-0.074413	0.100167	0.457548	20.065
1039	Alpha-ketobutyrate levels	rs11068128	T	-0.0751385	0.01616	3.32496e-06	-0.119881	0.103135	0.245086	21.6193
1040	Alpha-ketobutyrate levels	rs111994181	G	0.236112	0.050026	2.36104e-06	-0.376396	0.401481	0.348492	22.2764
1041	Alpha-ketobutyrate levels	rs113615864	T	0.223167	0.0491657	5.65003e-06	-0.597529	0.356156	0.0934028	20.6032
1042	Alpha-ketobutyrate levels	rs116875736	A	-0.193273	0.0405663	1.8944e-06	-0.173826	0.327844	0.595967	22.6993
1043	Alpha-ketobutyrate levels	rs117246538	A	0.263953	0.0579786	5.29865e-06	-0.0709686	0.207838	0.732757	20.7261
1044	Alpha-ketobutyrate levels	rs1260326	C	-0.0736448	0.0158637	3.44485e-06	0.176011	0.103758	0.0898173	21.5514
1045	Alpha-ketobutyrate levels	rs131525	A	-0.0861332	0.0186434	3.83688e-06	-0.0421657	0.120218	0.72578	21.3447
1046	Alpha-ketobutyrate levels	rs142454772	T	-0.417743	0.0868685	1.51755e-06	-0.271323	0.206377	0.188611	23.1256
1047	Alpha-ketobutyrate levels	rs144727225	T	-0.227361	0.051156	8.81075e-06	0.127013	0.407496	0.755275	19.7533
1048	Alpha-ketobutyrate levels	rs17132647	A	-0.115095	0.0249202	3.86449e-06	0.0851112	0.19004	0.654255	21.3309
1049	Alpha-ketobutyrate levels	rs530515	G	0.070536	0.0158513	8.59269e-06	0.0287845	0.0999081	0.773263	19.8012
1050	Alpha-ketobutyrate levels	rs55854535	A	0.0966859	0.0218053	9.24758e-06	-0.0611616	0.171451	0.721295	19.6608
1051	Alpha-ketobutyrate levels	rs559432	C	-0.0703454	0.0157248	7.6934e-06	-0.0314765	0.0992739	0.751192	20.0125
1052	Alpha-ketobutyrate levels	rs744927	G	0.101148	0.0205994	9.09669e-07	-0.0577699	0.129418	0.655319	24.1105
1053	Alpha-ketobutyrate levels	rs75285293	C	0.213835	0.0480349	8.5211e-06	0.167685	0.387122	0.664901	19.8173
1054	Alpha-ketobutyrate levels	rs79259434	G	0.21504	0.0467833	4.29637e-06	0.400071	0.345861	0.247379	21.1279
1055	Isovalerylglycine levels	rs10022462	T	0.0925183	0.0169223	4.57077e-08	-0.074413	0.100167	0.457548	29.8907
1056	Isovalerylglycine levels	rs1047891	A	0.219408	0.0179333	2.02945e-34	0.136122	0.106239	0.200094	149.687
1057	Isovalerylglycine levels	rs10896190	C	-0.0827846	0.0169918	1.10451e-06	-0.0358872	0.0998328	0.719242	23.7367
1058	Isovalerylglycine levels	rs114538583	T	-0.366919	0.0815814	6.87284e-06	-0.65759	0.363658	0.0705651	20.2282
1059	Isovalerylglycine levels	rs116953025	G	0.366846	0.0777071	2.34831e-06	-0.353814	0.391729	0.366415	22.2867
1060	Isovalerylglycine levels	rs117786605	T	0.278184	0.0614991	6.08593e-06	0.0252964	0.193848	0.896174	20.461
1061	Isovalerylglycine levels	rs118143972	C	0.217786	0.0428227	3.66154e-07	0.52389	0.427297	0.220178	25.865
1062	Isovalerylglycine levels	rs151027355	T	-0.495118	0.107356	3.98956e-06	-1.07442	1.53878	0.485034	21.2699
1063	Isovalerylglycine levels	rs185102111	G	0.254545	0.0564407	6.48399e-06	0.383311	0.689475	0.578248	20.3397
1064	Isovalerylglycine levels	rs2271823	C	-0.0976133	0.0211542	3.94301e-06	-0.181734	0.130341	0.163226	21.2924
1065	Isovalerylglycine levels	rs2731726	A	-0.0820643	0.0178326	4.18622e-06	0.0878764	0.102669	0.392041	21.1777
1066	Isovalerylglycine levels	rs2979782	C	0.0942195	0.019524	1.39414e-06	0.0424126	0.116016	0.714681	23.2886
1067	Isovalerylglycine levels	rs41271955	C	0.226072	0.0498104	5.66132e-06	-0.40623	0.391087	0.298934	20.5993
1068	Isovalerylglycine levels	rs61729129	T	-0.257799	0.0582893	9.74537e-06	-0.557239	0.395161	0.158493	19.5607
1069	Isovalerylglycine levels	rs61766381	T	-0.106581	0.0241188	9.91654e-06	-0.335651	0.175419	0.0556929	19.5276
1070	Isovalerylglycine levels	rs6726136	C	-0.0761563	0.0171503	8.97376e-06	0.120216	0.101812	0.237696	19.7182
1071	Isovalerylglycine levels	rs6854192	T	0.13092	0.0246102	1.03899e-07	-0.00756268	0.122891	0.950929	28.2997
1072	Isovalerylglycine levels	rs7046371	G	-0.129757	0.0293636	9.91722e-06	0.0311776	0.185577	0.86658	19.5273
1073	Isovalerylglycine levels	rs73128459	A	-0.151718	0.0334718	5.82302e-06	-0.0470182	0.147529	0.749951	20.5455
1074	Isovalerylglycine levels	rs916821	G	0.644396	0.141244	5.05956e-06	-0.112336	0.229794	0.624942	20.8145
1075	Isovalerylglycine levels	rs943402	C	0.100668	0.0220408	4.93938e-06	0.128598	0.125579	0.305814	20.8607
1076	Isovalerylglycine levels	rs9473939	G	0.129058	0.0269972	1.74929e-06	-0.0936396	0.13884	0.50003	22.8524
1077	Isovalerylglycine levels	rs9533434	G	0.110674	0.0209632	1.29587e-07	-0.278079	0.108806	0.0105962	27.8725
1078	2-aminobutyrate levels	rs10022462	T	-0.122581	0.0156743	5.26012e-15	-0.074413	0.100167	0.457548	61.1604
1079	2-aminobutyrate levels	rs111586617	A	-0.147973	0.0324829	5.22817e-06	0.0721153	0.150062	0.630822	20.7518
1080	2-aminobutyrate levels	rs112083174	A	0.220665	0.0483061	4.9225e-06	-0.261845	0.348782	0.452809	20.8671
1081	2-aminobutyrate levels	rs112662446	A	-0.246427	0.0554218	8.73251e-06	-0.320234	0.380952	0.400564	19.7704
1082	2-aminobutyrate levels	rs113615864	T	0.24785	0.049091	4.44626e-07	-0.597529	0.356156	0.0934028	25.4902
1083	2-aminobutyrate levels	rs12978178	T	0.0951259	0.0214511	9.22679e-06	-0.0910852	0.16079	0.571064	19.6652
1084	2-aminobutyrate levels	rs146428387	C	-0.215213	0.0486676	9.77405e-06	0.184057	0.301197	0.541143	19.555
1085	2-aminobutyrate levels	rs148126430	A	-0.350572	0.0784769	7.925e-06	-1.1263	2.00572	0.574426	19.9559
1086	2-aminobutyrate levels	rs1535465	A	0.068939	0.0155717	9.54599e-06	-0.00243806	0.0995041	0.980452	19.6001
1087	2-aminobutyrate levels	rs17111008	A	-0.135094	0.0303622	8.61095e-06	0.500781	0.253752	0.0484384	19.7973
1088	2-aminobutyrate levels	rs17684887	C	0.224437	0.0507953	9.9403e-06	-0.40985	0.553222	0.458789	19.5228
1089	2-aminobutyrate levels	rs181042710	T	-0.285748	0.0591572	1.36318e-06	-0.667835	0.591118	0.258568	23.332
1090	2-aminobutyrate levels	rs188659719	A	0.0788247	0.0174871	6.55665e-06	0.211502	0.110286	0.0551404	20.3184
1091	2-aminobutyrate levels	rs2160387	C	0.165412	0.0154725	1.12461e-26	0.0887237	0.100108	0.375469	114.291
1092	2-aminobutyrate levels	rs3762577	T	0.087157	0.0183391	2.00899e-06	-0.260739	0.116824	0.0256218	22.5865
1093	2-aminobutyrate levels	rs59268213	C	0.0790239	0.0163589	1.36104e-06	0.152077	0.100896	0.131743	23.335
1094	2-aminobutyrate levels	rs7302925	G	-0.0953616	0.0188826	4.41236e-07	0.00415273	0.125992	0.973706	25.5049
1095	2-aminobutyrate levels	rs7665697	T	0.08062	0.0177959	5.89095e-06	0.0214533	0.112962	0.849375	20.5232
1096	2-aminobutyrate levels	rs78809926	G	-0.321599	0.0703347	4.82153e-06	0.570872	0.265732	0.0316898	20.9069
1097	2-hydroxybutyrate/2-hydroxyisobutyrate levels	rs10022462	T	-0.0815387	0.0157023	2.07173e-07	-0.074413	0.100167	0.457548	26.965
1098	2-hydroxybutyrate/2-hydroxyisobutyrate levels	rs11582641	C	0.317474	0.0716162	9.29359e-06	-0.494794	0.718733	0.491185	19.6514
1099	2-hydroxybutyrate/2-hydroxyisobutyrate levels	rs115984300	C	-0.237423	0.0532224	8.15911e-06	-0.103466	0.279967	0.711707	19.9002
1100	2-hydroxybutyrate/2-hydroxyisobutyrate levels	rs117246538	A	0.263656	0.0579158	5.30342e-06	-0.0709686	0.207838	0.732757	20.7244
1101	2-hydroxybutyrate/2-hydroxyisobutyrate levels	rs12639326	G	0.129097	0.0286991	6.85017e-06	0.131977	0.171537	0.441669	20.2347
1102	2-hydroxybutyrate/2-hydroxyisobutyrate levels	rs12859068	T	0.120408	0.0260123	3.67649e-06	-0.0694351	0.15954	0.663402	21.4266
1103	2-hydroxybutyrate/2-hydroxyisobutyrate levels	rs139590419	G	-0.294507	0.0646533	5.23416e-06	0.162304	0.319101	0.611014	20.7496
1104	2-hydroxybutyrate/2-hydroxyisobutyrate levels	rs148158000	A	-0.222032	0.0496307	7.68851e-06	-0.00869632	0.582509	0.988089	20.0138
1105	2-hydroxybutyrate/2-hydroxyisobutyrate levels	rs183194965	T	-0.417902	0.0852354	9.44255e-07	0.609047	0.574053	0.288708	24.0386
1106	2-hydroxybutyrate/2-hydroxyisobutyrate levels	rs2224460	T	-0.0889781	0.0198336	7.24912e-06	0.0676708	0.122902	0.581904	20.1263
1107	2-hydroxybutyrate/2-hydroxyisobutyrate levels	rs34318462	C	-0.0804369	0.0177714	6.00564e-06	0.00762642	0.117831	0.948394	20.4865
1108	2-hydroxybutyrate/2-hydroxyisobutyrate levels	rs7181304	T	-0.0754319	0.0161058	2.8198e-06	0.0449948	0.100017	0.652804	21.9354
1109	2-hydroxybutyrate/2-hydroxyisobutyrate levels	rs76072104	A	0.240291	0.0536882	7.61692e-06	-0.313685	0.596348	0.598882	20.0317
1110	2-hydroxybutyrate/2-hydroxyisobutyrate levels	rs76968005	T	-0.318864	0.0718004	8.95501e-06	-0.925452	1.23277	0.452829	19.7223
1111	2-hydroxybutyrate/2-hydroxyisobutyrate levels	rs780094	C	-0.0824749	0.0158312	1.89194e-07	0.175334	0.103299	0.0896314	27.1404
1112	2-hydroxybutyrate/2-hydroxyisobutyrate levels	rs79950608	T	0.166385	0.0372444	7.91811e-06	-0.597604	0.263923	0.0235548	19.9575
1113	2-hydroxybutyrate/2-hydroxyisobutyrate levels	rs887417	A	0.142185	0.0259851	4.4548e-08	-0.159563	0.14413	0.268261	29.9405
1114	Methyl glucopyranoside (alpha + beta) levels	rs10022619	T	-0.211174	0.0444573	2.03377e-06	0.414276	0.293138	0.157583	22.5629
1115	Methyl glucopyranoside (alpha + beta) levels	rs10914611	T	0.0923494	0.020829	9.26312e-06	0.131346	0.125253	0.294342	19.6576
1116	Methyl glucopyranoside (alpha + beta) levels	rs10970878	G	0.129338	0.0279764	3.78026e-06	0.151762	0.157364	0.334847	21.3732
1117	Methyl glucopyranoside (alpha + beta) levels	rs138464332	G	0.617431	0.120136	2.75551e-07	0.805471	0.335363	0.0163151	26.4138
1118	Methyl glucopyranoside (alpha + beta) levels	rs144839122	T	0.401018	0.0903813	9.12393e-06	0.397544	0.429052	0.354153	19.6866
1119	Methyl glucopyranoside (alpha + beta) levels	rs145247878	T	0.216802	0.045042	1.4844e-06	0.0984535	0.404827	0.807851	23.1681
1120	Methyl glucopyranoside (alpha + beta) levels	rs150650682	G	1.414	0.312238	5.93792e-06	0.542705	0.217292	0.0125043	20.5082
1121	Methyl glucopyranoside (alpha + beta) levels	rs17542673	T	-0.161432	0.0334719	1.41486e-06	-0.311662	0.260633	0.231778	23.2605
1122	Methyl glucopyranoside (alpha + beta) levels	rs1896612	T	0.0869349	0.0194892	8.17024e-06	0.368048	0.107428	0.000612534	19.8976
1123	Methyl glucopyranoside (alpha + beta) levels	rs1964886	A	0.166742	0.0347997	1.65548e-06	-0.0819553	0.395864	0.835988	22.9583
1124	Methyl glucopyranoside (alpha + beta) levels	rs28380509	A	-0.108606	0.0235793	4.10541e-06	0.105131	0.130734	0.421307	21.2151
1125	Methyl glucopyranoside (alpha + beta) levels	rs34391145	C	-0.0827048	0.0182566	5.89474e-06	0.0920819	0.107115	0.389981	20.5221
1126	Methyl glucopyranoside (alpha + beta) levels	rs34945068	C	0.130728	0.0285958	4.84096e-06	0.228701	0.168608	0.174972	20.8993
1127	Methyl glucopyranoside (alpha + beta) levels	rs35220963	A	-0.167411	0.0356867	2.71696e-06	-0.339519	0.314199	0.279881	22.0067
1128	Methyl glucopyranoside (alpha + beta) levels	rs358235	T	-0.541833	0.0216405	2.36182e-138	-0.0975202	0.138453	0.481212	626.897
1129	Methyl glucopyranoside (alpha + beta) levels	rs3807839	C	-0.0808436	0.0180299	7.33068e-06	0.0914372	0.109514	0.403754	20.105
1130	Methyl glucopyranoside (alpha + beta) levels	rs56865238	T	0.121808	0.0256511	2.04806e-06	0.212388	0.151527	0.161021	22.5496
1131	Methyl glucopyranoside (alpha + beta) levels	rs73054327	C	0.165056	0.0362584	5.30804e-06	0.298985	0.266162	0.261301	20.7227
1132	Methyl glucopyranoside (alpha + beta) levels	rs732658	A	0.0881076	0.0189866	3.47538e-06	0.0317005	0.137493	0.817656	21.5344
1133	Methyl glucopyranoside (alpha + beta) levels	rs74806771	A	-0.223026	0.049258	5.96261e-06	0.697055	0.488762	0.153821	20.5002
1134	Methyl glucopyranoside (alpha + beta) levels	rs757190	A	0.420462	0.0838004	5.2369e-07	0.0589689	0.209642	0.778492	25.1745
1135	Methyl glucopyranoside (alpha + beta) levels	rs77256386	G	0.174558	0.0377624	3.79069e-06	-0.342154	0.282499	0.22583	21.3678
1136	Methyl glucopyranoside (alpha + beta) levels	rs77415901	T	-0.314247	0.0694602	6.06442e-06	0.0903867	0.470981	0.847812	20.4678
1137	Methyl glucopyranoside (alpha + beta) levels	rs960522	A	-0.0847312	0.0184987	4.6413e-06	-0.0711204	0.103578	0.492312	20.9799
1138	Methyl glucopyranoside (alpha + beta) levels	rs9653416	T	0.0748698	0.0166831	7.1973e-06	0.0169902	0.104437	0.870767	20.14
1139	X-12851 levels	rs10023688	T	0.0845451	0.0187687	6.65074e-06	-0.0412781	0.112037	0.712551	20.2912
1140	X-12851 levels	rs10094242	T	0.0792661	0.0165891	1.76875e-06	-0.0153553	0.0991334	0.876904	22.8312
1141	X-12851 levels	rs11045856	G	-0.115194	0.0186231	6.18927e-10	0.0078143	0.130575	0.952279	38.261
1142	X-12851 levels	rs112540923	T	0.259249	0.057043	5.4988e-06	0.0850975	0.242618	0.725778	20.6552
1143	X-12851 levels	rs114109144	T	0.491238	0.100699	1.07016e-06	0.479542	0.24841	0.0535513	23.7976
1144	X-12851 levels	rs11743023	C	0.193151	0.0412676	2.86251e-06	-0.0931707	0.245967	0.704841	21.9066
1145	X-12851 levels	rs12643735	A	-0.0944996	0.0205857	4.4209e-06	0.082749	0.112779	0.463113	21.0731
1146	X-12851 levels	rs1385511	G	-0.088475	0.0196168	6.47775e-06	0.0208047	0.108801	0.848355	20.3416
1147	X-12851 levels	rs144613714	C	-0.272967	0.0571396	1.77758e-06	-0.559609	0.335699	0.0955147	22.8216
1148	X-12851 levels	rs1459391	T	0.108312	0.024102	6.99315e-06	-0.156956	0.153085	0.305229	20.1951
1149	X-12851 levels	rs146860861	A	-0.193211	0.0345287	2.19756e-08	-0.173786	0.308518	0.573234	31.3115
1150	X-12851 levels	rs148132579	A	-0.111449	0.0246656	6.23141e-06	0.190013	0.177359	0.284012	20.4159
1151	X-12851 levels	rs188614158	T	0.290305	0.0639769	5.68834e-06	-0.16606	0.310842	0.593185	20.5903
1152	X-12851 levels	rs190607410	T	-0.286904	0.0638554	7.02209e-06	-0.245399	0.626719	0.695381	20.1873
1153	X-12851 levels	rs191477975	A	-0.432961	0.0887536	1.0704e-06	1.05636	1.01891	0.299851	23.7972
1154	X-12851 levels	rs1975407	A	-0.0758002	0.0167455	5.99427e-06	0.12111	0.107835	0.261392	20.4901
1155	X-12851 levels	rs2072365	T	-0.0921189	0.0170468	6.52176e-08	0.122862	0.10034	0.220779	29.2019
1156	X-12851 levels	rs2215644	G	-0.0898965	0.0175687	3.10658e-07	0.0884231	0.108109	0.413411	26.1822
1157	X-12851 levels	rs261909	C	-0.073974	0.0163857	6.3454e-06	0.0671434	0.103481	0.516437	20.3811
1158	X-12851 levels	rs281377	T	-0.0828835	0.0161404	2.81928e-07	-0.0814404	0.0984776	0.40824	26.3698
1159	X-12851 levels	rs4625592	G	0.0742436	0.0163418	5.54117e-06	0.139718	0.100153	0.163003	20.6404
1160	X-12851 levels	rs72848086	T	-0.209025	0.0458897	5.23988e-06	0.286201	0.287909	0.320189	20.7475
1161	X-12851 levels	rs76434393	C	0.26218	0.0593414	9.95448e-06	-0.00569564	0.303655	0.985035	19.5202
1162	X-12851 levels	rs78517573	C	0.166313	0.0371715	7.67009e-06	0.525193	0.329	0.110415	20.0185
1163	Serine to alpha-tocopherol ratio	rs1002607	C	-0.0725343	0.015789	4.34906e-06	0.0219216	0.100763	0.827776	21.1046
1164	Serine to alpha-tocopherol ratio	rs1047891	A	0.138513	0.0165234	5.16729e-17	0.136122	0.106239	0.200094	70.272
1165	Serine to alpha-tocopherol ratio	rs117062942	T	0.23872	0.0504342	2.20895e-06	-0.237953	0.25862	0.357526	22.4041
1166	Serine to alpha-tocopherol ratio	rs117077569	C	0.245239	0.0555058	9.94977e-06	-0.377019	0.247122	0.127099	19.521
1167	Serine to alpha-tocopherol ratio	rs117704046	T	-0.235834	0.0510355	3.81934e-06	0.233069	0.32353	0.471283	21.3535
1168	Serine to alpha-tocopherol ratio	rs12580691	C	-0.238552	0.0537275	8.99479e-06	0.485284	0.433396	0.262831	19.7139
1169	Serine to alpha-tocopherol ratio	rs1260326	C	0.0789013	0.0155471	3.87557e-07	0.176011	0.103758	0.0898173	25.7555
1170	Serine to alpha-tocopherol ratio	rs13325784	A	-0.135062	0.028996	3.19366e-06	0.0980137	0.198076	0.62072	21.6965
1171	Serine to alpha-tocopherol ratio	rs139101151	G	-0.284063	0.0637679	8.40371e-06	-1.05331	1.1892	0.375764	19.8438
1172	Serine to alpha-tocopherol ratio	rs142498030	T	0.283613	0.0628259	6.35365e-06	-0.553471	0.348308	0.112054	20.3786
1173	Serine to alpha-tocopherol ratio	rs145818332	A	-0.336104	0.0745042	6.44592e-06	-0.0262343	0.260969	0.919926	20.351
1174	Serine to alpha-tocopherol ratio	rs1669587	G	-0.0751917	0.0163507	4.25169e-06	-0.0134241	0.102375	0.895675	21.1479
1175	Serine to alpha-tocopherol ratio	rs188641059	T	0.342312	0.0771242	9.06103e-06	-0.388196	0.791256	0.623705	19.6998
1176	Serine to alpha-tocopherol ratio	rs28601761	G	0.0833651	0.0154136	6.35416e-08	0.0698823	0.100264	0.485813	29.2523
1177	Serine to alpha-tocopherol ratio	rs4393918	C	0.0787292	0.0159703	8.23408e-07	0.0196351	0.102473	0.848046	24.3022
1178	Serine to alpha-tocopherol ratio	rs561931	G	0.11386	0.0155407	2.36157e-13	0.0238428	0.101568	0.814406	53.6786
1179	Serine to alpha-tocopherol ratio	rs58322339	A	-0.0792109	0.0177838	8.42441e-06	-0.0157637	0.117974	0.893703	19.839
1180	Serine to alpha-tocopherol ratio	rs62010860	C	0.0886643	0.0189566	2.90768e-06	-0.0867091	0.115138	0.451396	21.8764
1181	Serine to alpha-tocopherol ratio	rs62090037	G	0.0891285	0.0198602	7.1968e-06	-0.0653383	0.112385	0.560986	20.1403
1182	Serine to alpha-tocopherol ratio	rs62249149	C	-0.0948766	0.0212412	7.94592e-06	-0.179417	0.134141	0.181051	19.9508
1183	Serine to alpha-tocopherol ratio	rs62457261	G	0.11632	0.0155324	6.94593e-14	0.292432	0.100036	0.00346386	56.0831
1184	Serine to alpha-tocopherol ratio	rs631106	A	0.0771473	0.0162302	2.00099e-06	0.0132993	0.111754	0.905271	22.594
1185	Serine to alpha-tocopherol ratio	rs6576576	A	0.135704	0.0303783	7.92762e-06	0.416064	0.292914	0.155483	19.9553
1186	Serine to alpha-tocopherol ratio	rs7251874	G	-0.0765961	0.0153359	5.89745e-07	-0.00440139	0.102774	0.96584	24.9456
1187	Serine to alpha-tocopherol ratio	rs75860931	G	0.181581	0.0399077	5.36399e-06	-0.0634269	0.175174	0.717294	20.7027
1188	Serine to alpha-tocopherol ratio	rs7589968	A	-0.074581	0.0162898	4.68585e-06	-0.0737188	0.108038	0.495025	20.9616
1189	Serine to alpha-tocopherol ratio	rs76772514	T	-0.239418	0.0519939	4.12998e-06	-0.180752	0.25661	0.481193	21.2036
1190	Serine to alpha-tocopherol ratio	rs76813200	T	-0.211645	0.0469908	6.66942e-06	-0.187178	0.278154	0.500991	20.2857
1191	Serine to alpha-tocopherol ratio	rs895789	C	-0.072227	0.0153711	2.61581e-06	0.123607	0.0994442	0.213876	22.0795
1192	Serine to alpha-tocopherol ratio	rs9606482	C	0.235354	0.0517754	5.47616e-06	-0.525047	0.412223	0.202771	20.6631
1193	Serine levels	rs1002607	C	-0.078572	0.0156171	4.87509e-07	0.0219216	0.100763	0.827776	25.3125
1194	Serine levels	rs1047891	A	0.205086	0.016246	1.56139e-36	0.136122	0.106239	0.200094	159.36
1195	Serine levels	rs11214896	A	-0.0846707	0.0175926	1.48797e-06	0.238866	0.143198	0.0952994	23.1636
1196	Serine levels	rs113117335	T	0.0915971	0.0204917	7.82366e-06	-0.134912	0.125468	0.282251	19.9806
1197	Serine levels	rs11638845	G	-0.0694867	0.0153619	6.08758e-06	0.167334	0.100084	0.0945388	20.4604
1198	Serine levels	rs116434634	A	0.243771	0.0503985	1.31898e-06	-0.249521	0.503777	0.620389	23.3953
1199	Serine levels	rs1205042	T	-0.146472	0.0307108	1.84795e-06	0.416048	0.192005	0.0302454	22.7471
1200	Serine levels	rs12404355	T	0.240845	0.0517649	3.27657e-06	-0.061974	0.490303	0.899416	21.6473
1201	Serine levels	rs12659929	G	0.0945102	0.0208132	5.60212e-06	0.107962	0.136168	0.427859	20.6196
1202	Serine levels	rs13136680	C	0.165376	0.0359606	4.24912e-06	0.0722596	0.273255	0.79144	21.1491
1203	Serine levels	rs141999665	G	0.284405	0.0620866	4.63237e-06	0.41528	0.258962	0.108795	20.9835
1204	Serine levels	rs145457809	G	0.291453	0.0623409	2.93745e-06	0.236947	0.306281	0.439152	21.857
1205	Serine levels	rs146953046	G	-0.303594	0.0685252	9.40578e-06	0.44625	0.456552	0.328355	19.6284
1206	Serine levels	rs149220021	A	-0.2995	0.0670995	8.06219e-06	-0.147607	0.284987	0.604498	19.923
1207	Serine levels	rs149814267	A	-0.310411	0.0630565	8.53349e-07	0.045046	0.515703	0.930394	24.2334
1208	Serine levels	rs150646171	A	-0.436211	0.0951476	4.5493e-06	0.0536843	0.693355	0.938284	21.0183
1209	Serine levels	rs155501	G	-0.0783591	0.0175405	7.92008e-06	-0.00713935	0.112123	0.949229	19.957
1210	Serine levels	rs168020	A	0.0672433	0.0152134	9.87022e-06	-0.0395582	0.0989493	0.689317	19.5364
1211	Serine levels	rs17428922	C	0.113125	0.0252237	7.29579e-06	0.320915	0.213531	0.132865	20.1141
1212	Serine levels	rs2344872	T	-0.0931895	0.0203471	4.64995e-06	0.0224352	0.180952	0.901328	20.9763
1213	Serine levels	rs2363498	A	0.280691	0.0558669	5.05296e-07	-0.00891033	0.579632	0.987735	25.2434
1214	Serine levels	rs35780223	T	-0.166662	0.0338282	8.36243e-07	0.215128	0.255432	0.399668	24.2725
1215	Serine levels	rs4382808	G	-0.0778347	0.0174809	8.48582e-06	0.128122	0.101145	0.205258	19.8253
1216	Serine levels	rs4393918	C	0.0722286	0.0157875	4.76116e-06	0.0196351	0.102473	0.848046	20.9311
1217	Serine levels	rs4553269	T	-0.0944099	0.0203595	3.53244e-06	-0.00753254	0.133433	0.954982	21.5031
1218	Serine levels	rs561931	G	0.182917	0.0153145	6.97391e-33	0.0238428	0.101568	0.814406	142.66
1219	Serine levels	rs56335308	A	0.231549	0.0484332	1.7461e-06	0.363407	0.534874	0.496868	22.856
1220	Serine levels	rs6461757	G	0.0765078	0.0154594	7.4611e-07	0.0395863	0.103434	0.701929	24.4921
1221	Serine levels	rs6856689	A	-0.159359	0.0328373	1.21605e-06	-0.141153	0.153801	0.358741	23.5515
1222	Serine levels	rs7046643	G	-0.0808848	0.0179564	6.65268e-06	-0.103242	0.117771	0.380683	20.2906
1223	Serine levels	rs738161	A	-0.0679003	0.0151681	7.58714e-06	0.039511	0.101452	0.696939	20.0392
1224	Serine levels	rs75859613	C	-0.225105	0.0432815	1.98282e-07	-0.196217	0.257572	0.446182	27.0499
1225	Serine levels	rs7628649	C	-0.112407	0.0246823	5.25999e-06	0.0344987	0.193527	0.858517	20.7403
1226	Serine levels	rs77195831	C	-0.1436	0.0324811	9.82353e-06	0.0873908	0.193703	0.651875	19.5455
1227	Serine levels	rs780093	C	0.076895	0.0153949	5.88852e-07	0.16131	0.103503	0.119116	24.9484
1228	Serine levels	rs816411	T	-0.148474	0.0150358	5.35888e-23	-0.295513	0.0961657	0.00211948	97.5097
1229	3-hydroxydecanoylcarnitine levels	rs10026304	G	-0.119442	0.0267982	8.30844e-06	-0.363422	0.204662	0.0757792	19.8657
1230	3-hydroxydecanoylcarnitine levels	rs1049987	T	0.0944784	0.0184134	2.8828e-07	0.00170085	0.112091	0.987894	26.3267
1231	3-hydroxydecanoylcarnitine levels	rs11018118	A	0.122806	0.0256405	1.67162e-06	0.108877	0.155624	0.484168	22.9396
1232	3-hydroxydecanoylcarnitine levels	rs114008126	T	0.153932	0.0337237	5.00697e-06	0.242336	0.301933	0.422197	20.8347
1233	3-hydroxydecanoylcarnitine levels	rs117441042	A	-0.408542	0.0783053	1.8155e-07	-0.499609	0.622658	0.422333	27.2202
1234	3-hydroxydecanoylcarnitine levels	rs118186615	G	-0.282131	0.0629879	7.49514e-06	0.325189	0.518557	0.53059	20.0626
1235	3-hydroxydecanoylcarnitine levels	rs141744418	T	0.150937	0.0332624	5.68537e-06	0.207647	0.17145	0.225847	20.5913
1236	3-hydroxydecanoylcarnitine levels	rs144234122	G	-0.431115	0.0942678	4.80088e-06	-0.890566	0.499589	0.0746518	20.9151
1237	3-hydroxydecanoylcarnitine levels	rs1670008	C	-0.071511	0.015153	2.36701e-06	-0.00410289	0.098824	0.966884	22.2714
1238	3-hydroxydecanoylcarnitine levels	rs1703910	T	-0.0728771	0.0158728	4.40441e-06	0.0324716	0.103886	0.754607	21.0802
1239	3-hydroxydecanoylcarnitine levels	rs17046863	A	0.559348	0.119498	2.85738e-06	-0.286976	0.2873	0.317857	21.91
1240	3-hydroxydecanoylcarnitine levels	rs245664	G	0.126158	0.0278332	5.82549e-06	0.358591	0.207843	0.0844734	20.5449
1241	3-hydroxydecanoylcarnitine levels	rs34970738	T	-0.249967	0.0545304	4.56194e-06	0.260144	0.333255	0.435028	21.013
1242	3-hydroxydecanoylcarnitine levels	rs4082097	G	0.0700785	0.0158315	9.5763e-06	0.00916537	0.100643	0.927438	19.5941
1243	3-hydroxydecanoylcarnitine levels	rs57859635	T	-0.359319	0.0783155	4.47311e-06	-0.261599	0.612987	0.669553	21.0506
1244	3-hydroxydecanoylcarnitine levels	rs6886492	G	-0.0930359	0.0195856	2.03193e-06	0.0798202	0.107203	0.45653	22.5646
1245	3-hydroxydecanoylcarnitine levels	rs6944935	G	-0.0876449	0.0162702	7.17074e-08	0.242331	0.108712	0.0258066	29.018
1246	3-hydroxydecanoylcarnitine levels	rs7240063	A	0.190292	0.0399882	1.9483e-06	0.0322162	0.420252	0.938895	22.6453
1247	3-hydroxydecanoylcarnitine levels	rs72684392	G	0.120111	0.0259357	3.63723e-06	0.285865	0.176862	0.106025	21.4472
1248	3-hydroxydecanoylcarnitine levels	rs74135416	A	0.108822	0.0228678	1.94799e-06	0.106441	0.138657	0.442691	22.6456
1249	3-hydroxydecanoylcarnitine levels	rs74337769	A	-0.475637	0.100069	2.00347e-06	0.390004	0.360574	0.279422	22.5919
1250	3-hydroxydecanoylcarnitine levels	rs74801711	T	-0.180121	0.0405902	9.09922e-06	0.549812	0.249798	0.0277338	19.6918
1251	3-hydroxydecanoylcarnitine levels	rs74823953	T	-0.325655	0.0681787	1.78375e-06	0.677173	0.752687	0.368293	22.8149
1252	3-hydroxydecanoylcarnitine levels	rs75233021	G	-0.246869	0.0514756	1.61995e-06	-0.0752845	0.435777	0.862841	23.0001
1253	3-hydroxydecanoylcarnitine levels	rs7644660	C	-0.0693	0.0152972	5.89206e-06	0.00947844	0.100322	0.924728	20.5231
1254	3-hydroxydecanoylcarnitine levels	rs771786	T	-0.0880546	0.0199312	9.96567e-06	-0.338079	0.170645	0.0475708	19.5181
1255	3-hydroxydecanoylcarnitine levels	rs78717950	G	-0.43829	0.0908728	1.41334e-06	-1.08166	1.44326	0.453581	23.2624
1256	3-hydroxydecanoylcarnitine levels	rs80333274	A	0.223715	0.0464877	1.49174e-06	0.296342	0.307106	0.33457	23.1587
1257	3-hydroxydecanoylcarnitine levels	rs8044705	C	0.07089	0.0153877	4.0867e-06	0.140195	0.0993932	0.158389	21.2238
1258	3-hydroxydecanoylcarnitine levels	rs835219	T	0.113922	0.0252633	6.50164e-06	0.121867	0.180314	0.499129	20.3346
1259	3-hydroxydecanoylcarnitine levels	rs924135	T	0.0877207	0.0154866	1.47619e-08	-0.051607	0.0990688	0.602422	32.0843
1260	1-oleoylglycerol (18:1) levels	rs1002762	G	-0.0958491	0.0195747	9.75154e-07	0.0630973	0.138717	0.649207	23.9765
1261	1-oleoylglycerol (18:1) levels	rs10484587	T	0.0879266	0.0185495	2.13594e-06	0.198645	0.136697	0.146175	22.4686
1262	1-oleoylglycerol (18:1) levels	rs10840108	C	-0.0836033	0.0178556	2.83835e-06	-0.0413148	0.114747	0.718808	21.9229
1263	1-oleoylglycerol (18:1) levels	rs111879519	T	0.145409	0.0319907	5.48463e-06	0.209964	0.236891	0.37544	20.6602
1264	1-oleoylglycerol (18:1) levels	rs114881696	G	-0.236439	0.0431018	4.12084e-08	0.443324	0.24855	0.0744818	30.0917
1265	1-oleoylglycerol (18:1) levels	rs117245363	A	0.292341	0.063964	4.86807e-06	0.314425	0.254567	0.216779	20.8885
1266	1-oleoylglycerol (18:1) levels	rs11754776	T	-0.166115	0.0349798	2.04541e-06	-0.0712004	0.295532	0.809615	22.5519
1267	1-oleoylglycerol (18:1) levels	rs13238458	A	0.132235	0.0299019	9.76565e-06	-0.0328232	0.190747	0.863377	19.5567
1268	1-oleoylglycerol (18:1) levels	rs139236053	A	-0.153174	0.0343176	8.06581e-06	0.0973579	0.241054	0.686298	19.9222
1269	1-oleoylglycerol (18:1) levels	rs145557517	A	0.307537	0.0656048	2.76271e-06	0.0322615	0.637141	0.959616	21.9747
1270	1-oleoylglycerol (18:1) levels	rs146172549	C	0.336766	0.073153	4.15278e-06	-0.250414	0.925051	0.78662	21.193
1271	1-oleoylglycerol (18:1) levels	rs148125219	A	-0.355434	0.0766211	3.50346e-06	-0.0470134	1.06029	0.964633	21.519
1272	1-oleoylglycerol (18:1) levels	rs158835	G	-0.0823376	0.0177145	3.351e-06	-0.160346	0.102433	0.117497	21.6042
1273	1-oleoylglycerol (18:1) levels	rs17268364	A	0.0723971	0.0154591	2.82508e-06	-0.0341848	0.10232	0.738305	21.9318
1274	1-oleoylglycerol (18:1) levels	rs186740048	A	-0.302981	0.0677624	7.77696e-06	0.183201	0.333129	0.582361	19.9919
1275	1-oleoylglycerol (18:1) levels	rs191591925	T	-0.439326	0.0960845	4.82431e-06	-0.655596	0.274605	0.0169672	20.9058
1276	1-oleoylglycerol (18:1) levels	rs2514155	A	-0.156688	0.0353748	9.45092e-06	-0.00848739	0.130159	0.948008	19.6193
1277	1-oleoylglycerol (18:1) levels	rs4962425	C	0.09298	0.0206509	6.71679e-06	0.136412	0.125932	0.278713	20.2722
1278	1-oleoylglycerol (18:1) levels	rs57601959	A	-0.1601	0.0361169	9.30054e-06	0.1627	0.230053	0.479424	19.65
1279	1-oleoylglycerol (18:1) levels	rs57994859	T	-0.132592	0.0299211	9.36269e-06	0.0921901	0.183943	0.616237	19.6372
1280	1-oleoylglycerol (18:1) levels	rs6936055	T	0.0987167	0.0197112	5.49579e-07	-0.0213332	0.11832	0.856916	25.0816
1281	1-oleoylglycerol (18:1) levels	rs72676439	T	-0.132926	0.0300848	9.9444e-06	0.0277593	0.168083	0.868824	19.5221
1282	1-oleoylglycerol (18:1) levels	rs72691394	A	-0.179559	0.0377023	1.91162e-06	0.206542	0.263962	0.433939	22.6819
1283	1-oleoylglycerol (18:1) levels	rs72785421	C	-0.119237	0.0216956	3.88734e-08	-0.0330321	0.125881	0.793007	30.205
1284	1-oleoylglycerol (18:1) levels	rs73808455	T	-0.284414	0.0626028	5.54179e-06	-0.363265	0.814425	0.65557	20.6402
1285	1-oleoylglycerol (18:1) levels	rs74732810	G	0.158428	0.0340249	3.22032e-06	-0.151196	0.21407	0.480007	21.6805
1286	1-oleoylglycerol (18:1) levels	rs76911913	G	-0.487266	0.105694	4.02335e-06	-0.0790038	0.370186	0.831002	21.2536
1287	1-oleoylglycerol (18:1) levels	rs7860081	C	0.0735683	0.0159584	4.0268e-06	-0.138899	0.100271	0.165981	21.2521
1288	1-oleoylglycerol (18:1) levels	rs964184	C	-0.177523	0.0228868	8.72352e-15	0.0185412	0.140139	0.894742	60.1643
1289	X-23655 levels	rs10028378	G	0.102313	0.0230526	9.06922e-06	-0.0378582	0.135406	0.779791	19.698
1290	X-23655 levels	rs113767846	C	-0.153213	0.0335599	4.9861e-06	-0.19087	0.18049	0.290278	20.8425
1291	X-23655 levels	rs115315671	T	0.219891	0.0485684	5.97028e-06	0.09916	0.29567	0.737342	20.4978
1292	X-23655 levels	rs11605606	G	0.142511	0.0303983	2.75703e-06	-0.0173592	0.206634	0.933049	21.9785
1293	X-23655 levels	rs143324202	C	-0.357685	0.0751829	1.95977e-06	0.975394	0.456561	0.0326475	22.6341
1294	X-23655 levels	rs143540836	A	0.400449	0.0893454	7.39355e-06	-0.101874	0.918604	0.911695	20.0886
1295	X-23655 levels	rs146610520	T	-0.480304	0.101193	2.07037e-06	-0.851708	0.448972	0.0578256	22.5285
1296	X-23655 levels	rs149960281	T	-0.370258	0.0833649	8.93711e-06	0.41736	0.465046	0.369474	19.7262
1297	X-23655 levels	rs150436560	C	-0.261382	0.057672	5.83692e-06	0.0350167	0.211678	0.86861	20.541
1298	X-23655 levels	rs17056397	T	-0.18366	0.0377436	1.13887e-06	0.0655268	0.177769	0.712421	23.6779
1299	X-23655 levels	rs17220663	A	-0.171361	0.0367047	3.03197e-06	0.159703	0.237258	0.50087	21.7962
1300	X-23655 levels	rs2431798	T	0.0864209	0.0193435	7.90693e-06	-0.084768	0.11582	0.464231	19.9603
1301	X-23655 levels	rs2472297	T	0.103039	0.0194495	1.17215e-07	0.0349697	0.114147	0.759334	28.0664
1302	X-23655 levels	rs28889073	A	-0.119698	0.0265998	6.79586e-06	-0.314299	0.172085	0.067786	20.2496
1303	X-23655 levels	rs4416419	C	0.0894224	0.0181172	7.98358e-07	0.0171369	0.104988	0.87034	24.3619
1304	X-23655 levels	rs62337911	G	-0.204498	0.0434475	2.51649e-06	-0.588695	0.309231	0.0569443	22.1538
1305	X-23655 levels	rs6503078	T	0.0913847	0.0203576	7.15678e-06	0.0499822	0.114609	0.662755	20.1509
1306	X-23655 levels	rs74049524	T	0.194391	0.0433027	7.15167e-06	-0.42883	0.245757	0.0809953	20.1522
1307	X-23655 levels	rs7555782	G	-0.172806	0.0378461	4.97068e-06	-0.194914	0.224893	0.386107	20.8485
1308	X-23655 levels	rs79278676	C	0.220462	0.0482314	4.85575e-06	-0.293105	0.221463	0.185671	20.8933
1309	X-23655 levels	rs79823355	G	-0.154355	0.0337888	4.91839e-06	-0.263419	0.190059	0.165752	20.8687
1310	X-23655 levels	rs79919890	T	-0.189644	0.0423193	7.4203e-06	0.256486	0.255859	0.316126	20.0817
1311	X-23655 levels	rs9502656	A	-0.300483	0.0667774	6.80268e-06	1.1444	0.555723	0.0394657	20.2479
1312	X-23655 levels	rs9892419	A	-0.157824	0.0331183	1.88422e-06	-0.116593	0.187807	0.534722	22.7096
1313	3-hydroxysebacate levels	rs10028378	G	0.0996459	0.0214694	3.46238e-06	-0.0378582	0.135406	0.779791	21.5417
1314	3-hydroxysebacate levels	rs1126742	G	-0.251503	0.023906	6.95003e-26	0.0146509	0.148207	0.921254	110.681
1315	3-hydroxysebacate levels	rs113017771	C	0.392351	0.0797938	8.78543e-07	0.13234	1.06762	0.901348	24.1775
1316	3-hydroxysebacate levels	rs1153602	A	-0.0812575	0.0167246	1.18251e-06	-0.0999876	0.105255	0.342135	23.6056
1317	3-hydroxysebacate levels	rs117724688	C	-0.285861	0.0637472	7.31543e-06	-0.385829	0.569123	0.497813	20.1089
1318	3-hydroxysebacate levels	rs150942244	T	0.265696	0.0565046	2.57372e-06	0.107194	0.230226	0.641501	22.1107
1319	3-hydroxysebacate levels	rs184542354	A	0.375531	0.0844744	8.76898e-06	0.970996	0.801707	0.225834	19.7625
1320	3-hydroxysebacate levels	rs185853925	T	0.324786	0.0690059	2.51838e-06	-0.273616	0.616413	0.657127	22.1525
1321	3-hydroxysebacate levels	rs2837077	T	0.0782247	0.0160525	1.09884e-06	-0.0568992	0.102488	0.578773	23.7467
1322	3-hydroxysebacate levels	rs3009980	G	-0.0795132	0.0177061	7.09816e-06	-0.0117426	0.109025	0.91423	20.1666
1323	3-hydroxysebacate levels	rs61875118	C	0.0877104	0.0192357	5.12112e-06	0.120961	0.131628	0.358113	20.7915
1324	3-hydroxysebacate levels	rs62384970	C	0.163727	0.0366287	7.82563e-06	-0.0208237	0.189682	0.912582	19.9801
1325	3-hydroxysebacate levels	rs6668000	A	0.0781327	0.0167975	3.29629e-06	-0.164728	0.0997019	0.0984941	21.636
1326	3-hydroxysebacate levels	rs72817577	T	-0.235596	0.047502	7.0599e-07	-0.583813	0.622615	0.348409	24.5987
1327	3-hydroxysebacate levels	rs73213447	G	-0.399753	0.0881886	5.81689e-06	-0.203741	0.645422	0.752251	20.5475
1328	3-hydroxysebacate levels	rs7542137	T	0.103358	0.0161578	1.58688e-10	0.0628387	0.102955	0.54163	40.9189
1329	3-hydroxysebacate levels	rs75538425	A	-0.241555	0.0534977	6.32457e-06	-0.376858	0.806822	0.640436	20.3874
1330	3-hydroxysebacate levels	rs75995468	T	0.11364	0.0232304	9.98859e-07	0.0159324	0.127713	0.90072	23.9304
1331	3-hydroxysebacate levels	rs77899273	C	0.135289	0.0296619	5.08999e-06	-0.197402	0.206258	0.338535	20.8031
1332	3-hydroxysebacate levels	rs78813940	T	0.561168	0.125243	7.44202e-06	-0.406239	0.351468	0.247749	20.0761
1333	3-hydroxysebacate levels	rs79795772	A	-0.189938	0.0407287	3.109e-06	-0.268878	0.237486	0.257557	21.7482
1334	Adenosine 5'-diphosphate (ADP) to fructose ratio	rs10028455	C	-0.172161	0.0358113	1.52871e-06	0.308934	0.178461	0.0834334	23.1116
1335	Adenosine 5'-diphosphate (ADP) to fructose ratio	rs10029837	T	-0.110356	0.0240885	4.6213e-06	-0.0394563	0.112512	0.725825	20.9881
1336	Adenosine 5'-diphosphate (ADP) to fructose ratio	rs10766713	C	-0.104451	0.0230404	5.80497e-06	0.00538122	0.10176	0.957826	20.5516
1337	Adenosine 5'-diphosphate (ADP) to fructose ratio	rs10899251	G	-0.140507	0.0306101	4.42806e-06	0.386309	0.145137	0.00777499	21.0701
1338	Adenosine 5'-diphosphate (ADP) to fructose ratio	rs112662853	G	0.348256	0.0748886	3.31412e-06	-0.167788	0.432495	0.698051	21.6255
1339	Adenosine 5'-diphosphate (ADP) to fructose ratio	rs1166250	C	-0.099379	0.0207642	1.70084e-06	-0.0180943	0.102893	0.860408	22.9065
1340	Adenosine 5'-diphosphate (ADP) to fructose ratio	rs116885450	T	-0.226184	0.0510444	9.37462e-06	0.0562503	0.385736	0.884059	19.6348
1341	Adenosine 5'-diphosphate (ADP) to fructose ratio	rs117215596	G	0.386802	0.0839903	4.11825e-06	0.744821	0.618915	0.22881	21.2089
1342	Adenosine 5'-diphosphate (ADP) to fructose ratio	rs117297969	G	-0.404756	0.0908219	8.32741e-06	-0.215179	0.517433	0.677514	19.8612
1343	Adenosine 5'-diphosphate (ADP) to fructose ratio	rs12145728	G	0.112719	0.0238818	2.36025e-06	0.0498389	0.106816	0.640795	22.2772
1344	Adenosine 5'-diphosphate (ADP) to fructose ratio	rs146875741	G	0.54808	0.112481	1.1012e-06	0.613232	0.991792	0.536373	23.7427
1345	Adenosine 5'-diphosphate (ADP) to fructose ratio	rs147476481	T	0.432976	0.0977359	9.42056e-06	-0.666561	0.590568	0.259034	19.6254
1346	Adenosine 5'-diphosphate (ADP) to fructose ratio	rs149890985	A	0.326658	0.0695777	2.6679e-06	-0.715435	0.565282	0.205647	22.0418
1347	Adenosine 5'-diphosphate (ADP) to fructose ratio	rs149977852	T	0.431354	0.0946737	5.20833e-06	0.946902	0.694483	0.172736	20.7591
1348	Adenosine 5'-diphosphate (ADP) to fructose ratio	rs1537011	C	-0.137422	0.030726	7.7309e-06	-0.0558598	0.15759	0.722993	20.0032
1349	Adenosine 5'-diphosphate (ADP) to fructose ratio	rs181138473	T	0.506302	0.113292	7.85872e-06	-0.00119828	0.383342	0.997506	19.972
1350	Adenosine 5'-diphosphate (ADP) to fructose ratio	rs2173751	A	0.0951871	0.0207655	4.56383e-06	-0.0568549	0.100332	0.570939	21.0122
1351	Adenosine 5'-diphosphate (ADP) to fructose ratio	rs2181066	T	0.0966274	0.0214398	6.57792e-06	-0.121789	0.101197	0.228787	20.3123
1352	Adenosine 5'-diphosphate (ADP) to fructose ratio	rs41291896	T	-0.281343	0.0632958	8.79354e-06	0.428136	0.364633	0.240332	19.7571
1353	Adenosine 5'-diphosphate (ADP) to fructose ratio	rs4274484	A	-0.0957032	0.0213132	7.11157e-06	-0.081365	0.100444	0.417908	20.163
1354	Adenosine 5'-diphosphate (ADP) to fructose ratio	rs61780234	G	0.580532	0.126033	4.10108e-06	-0.0765866	0.520064	0.882924	21.217
1355	Adenosine 5'-diphosphate (ADP) to fructose ratio	rs62103136	C	-0.174011	0.0378666	4.31982e-06	-0.0425439	0.184551	0.817683	21.1174
1356	Adenosine 5'-diphosphate (ADP) to fructose ratio	rs6932454	C	0.0949753	0.0211244	6.92403e-06	-0.186568	0.0990448	0.0596101	20.214
1357	Adenosine 5'-diphosphate (ADP) to fructose ratio	rs71427752	T	0.243547	0.0505018	1.41744e-06	0.16376	0.163546	0.316677	23.2569
1358	Adenosine 5'-diphosphate (ADP) to fructose ratio	rs73246261	A	-0.153041	0.0342323	7.79778e-06	0.288509	0.155044	0.0627697	19.9868
1359	Adenosine 5'-diphosphate (ADP) to fructose ratio	rs766206	T	-0.110503	0.0213048	2.13951e-07	0.00525797	0.103455	0.959466	26.9025
1360	Adenosine 5'-diphosphate (ADP) to fructose ratio	rs77154538	G	-0.302514	0.0677658	8.04018e-06	0.244315	0.459939	0.595286	19.9283
1361	Adenosine 5'-diphosphate (ADP) to fructose ratio	rs7983933	A	-0.749651	0.149234	5.07844e-07	-0.149743	0.245111	0.541253	25.2338
1362	Adenosine 5'-diphosphate (ADP) to fructose ratio	rs80332390	C	0.305199	0.0611986	6.13162e-07	0.0506108	0.248318	0.838499	24.8704
1363	Adenosine 5'-diphosphate (ADP) to fructose ratio	rs867056	C	-0.0998273	0.0224836	8.99583e-06	-0.00671486	0.103969	0.948504	19.7136
1364	Adenosine 5'-diphosphate (ADP) to fructose ratio	rs896682	T	-0.272503	0.0586029	3.31949e-06	-0.230294	0.196329	0.240796	21.6224
1365	Adenosine 5'-diphosphate (ADP) to fructose ratio	rs952677	G	0.157712	0.0334321	2.38887e-06	0.0649514	0.153512	0.672219	22.2537
1366	2-palmitoleoyl-GPC (16:1) levels	rs10028561	A	0.0927406	0.0195675	2.14227e-06	-0.172636	0.11389	0.129565	22.4631
1367	2-palmitoleoyl-GPC (16:1) levels	rs10735770	G	-0.080119	0.0174725	4.53064e-06	0.0688894	0.106875	0.5192	21.0262
1368	2-palmitoleoyl-GPC (16:1) levels	rs111294304	C	0.209863	0.0452235	3.47443e-06	-0.200293	0.191921	0.296661	21.5349
1369	2-palmitoleoyl-GPC (16:1) levels	rs11150021	G	-0.0831519	0.0176475	2.45527e-06	0.188267	0.107585	0.0801272	22.2013
1370	2-palmitoleoyl-GPC (16:1) levels	rs116223537	T	-0.277628	0.062687	9.47612e-06	-0.171923	0.651714	0.791932	19.6142
1371	2-palmitoleoyl-GPC (16:1) levels	rs12492172	T	0.105001	0.0228979	4.5265e-06	-0.168014	0.155213	0.279042	21.0279
1372	2-palmitoleoyl-GPC (16:1) levels	rs1345993	T	-0.0795802	0.0171903	3.66785e-06	0.175603	0.100555	0.0807495	21.431
1373	2-palmitoleoyl-GPC (16:1) levels	rs139889063	C	-0.267549	0.0603926	9.41632e-06	-0.48071	0.284071	0.0906045	19.6263
1374	2-palmitoleoyl-GPC (16:1) levels	rs141968830	A	0.551541	0.122377	6.57831e-06	-0.557245	0.707427	0.430869	20.3122
1375	2-palmitoleoyl-GPC (16:1) levels	rs147752041	T	-0.267827	0.0593278	6.35086e-06	-0.366961	0.320141	0.251693	20.3794
1376	2-palmitoleoyl-GPC (16:1) levels	rs149844476	A	-0.292309	0.0613995	1.9285e-06	0.804466	0.512262	0.116318	22.6649
1377	2-palmitoleoyl-GPC (16:1) levels	rs16924404	A	0.0972189	0.020072	1.27563e-06	-0.0289531	0.11974	0.808936	23.4596
1378	2-palmitoleoyl-GPC (16:1) levels	rs17500742	A	0.173017	0.0364057	2.00963e-06	0.181696	0.226022	0.421464	22.586
1379	2-palmitoleoyl-GPC (16:1) levels	rs2735839	G	-0.111104	0.0236678	2.67529e-06	-0.167895	0.147885	0.256247	22.0366
1380	2-palmitoleoyl-GPC (16:1) levels	rs34141013	G	0.0900272	0.0190502	2.29239e-06	-0.0765967	0.110264	0.487263	22.3331
1381	2-palmitoleoyl-GPC (16:1) levels	rs34276015	T	-0.197418	0.0407758	1.28835e-06	0.422946	0.239433	0.0773215	23.4406
1382	2-palmitoleoyl-GPC (16:1) levels	rs4974982	C	-0.102179	0.0211891	1.41938e-06	-0.0713079	0.140327	0.611344	23.254
1383	2-palmitoleoyl-GPC (16:1) levels	rs603424	A	-0.146435	0.0223924	6.17285e-11	-0.0270014	0.156833	0.863307	42.765
1384	2-palmitoleoyl-GPC (16:1) levels	rs604788	T	-0.123	0.0269502	5.01908e-06	0.0318737	0.162141	0.844156	20.8299
1385	2-palmitoleoyl-GPC (16:1) levels	rs7173143	T	-0.0897243	0.0184631	1.17588e-06	-0.0436539	0.108659	0.687866	23.6162
1386	2-palmitoleoyl-GPC (16:1) levels	rs72617008	A	0.0966227	0.021434	6.54684e-06	0.102385	0.120631	0.396023	20.3213
1387	2-palmitoleoyl-GPC (16:1) levels	rs76014634	A	0.21677	0.0460106	2.46136e-06	0.19785	0.189458	0.296348	22.1964
1388	2-palmitoleoyl-GPC (16:1) levels	rs76466375	T	-0.181751	0.0377573	1.48188e-06	-0.276017	0.235699	0.241575	23.1714
1389	2-palmitoleoyl-GPC (16:1) levels	rs79085896	T	0.365088	0.0791737	4.00291e-06	-0.282485	0.864814	0.743938	21.2634
1390	2-palmitoleoyl-GPC (16:1) levels	rs80100523	T	-0.159508	0.0317767	5.17661e-07	0.189087	0.202318	0.349992	25.1969
1391	Adenosine 5'-monophosphate (AMP) to threonine ratio	rs1002878	C	-0.0848218	0.0186071	5.15039e-06	-0.0173443	0.112047	0.876983	20.7806
1392	Adenosine 5'-monophosphate (AMP) to threonine ratio	rs114773940	T	0.227748	0.0487009	2.91866e-06	0.0447342	0.262054	0.864455	21.8693
1393	Adenosine 5'-monophosphate (AMP) to threonine ratio	rs11846826	A	-0.10268	0.0223635	4.4026e-06	-0.208501	0.154724	0.177796	21.081
1394	Adenosine 5'-monophosphate (AMP) to threonine ratio	rs12941798	A	-0.077994	0.0160801	1.2325e-06	0.0488473	0.10983	0.656499	23.5258
1395	Adenosine 5'-monophosphate (AMP) to threonine ratio	rs140953136	G	0.213029	0.0444503	1.64699e-06	-0.148915	0.440629	0.735394	22.9683
1396	Adenosine 5'-monophosphate (AMP) to threonine ratio	rs141302425	A	0.380553	0.0853154	8.17496e-06	-0.626862	0.635126	0.323649	19.8964
1397	Adenosine 5'-monophosphate (AMP) to threonine ratio	rs147347726	T	-0.246746	0.055735	9.5497e-06	-0.0965212	0.278792	0.729184	19.5995
1398	Adenosine 5'-monophosphate (AMP) to threonine ratio	rs149006118	A	-0.329668	0.0739448	8.26155e-06	0.0637112	0.529766	0.904275	19.8764
1399	Adenosine 5'-monophosphate (AMP) to threonine ratio	rs185152621	G	0.359836	0.0814575	9.98651e-06	-0.228402	0.402358	0.570267	19.514
1400	Adenosine 5'-monophosphate (AMP) to threonine ratio	rs1887539	T	-0.0839248	0.0175255	1.67844e-06	-0.0240793	0.105445	0.819367	22.9319
1401	Adenosine 5'-monophosphate (AMP) to threonine ratio	rs190422137	G	0.185863	0.040994	5.7905e-06	0.125005	0.207059	0.546033	20.5563
1402	Adenosine 5'-monophosphate (AMP) to threonine ratio	rs191202003	T	-0.337406	0.0762817	9.72686e-06	-0.211309	0.303338	0.486046	19.5643
1403	Adenosine 5'-monophosphate (AMP) to threonine ratio	rs2348757	C	-0.0756226	0.0170023	8.67549e-06	-0.114155	0.109454	0.296972	19.7828
1404	Adenosine 5'-monophosphate (AMP) to threonine ratio	rs4456500	A	-0.0729778	0.0162925	7.49143e-06	-0.13286	0.101274	0.189557	20.0635
1405	Adenosine 5'-monophosphate (AMP) to threonine ratio	rs552739367	A	0.109908	0.02455	7.57265e-06	0.0405397	0.17786	0.8197	20.0427
1406	Adenosine 5'-monophosphate (AMP) to threonine ratio	rs55719753	C	0.192932	0.0419446	4.23101e-06	-0.272177	0.391373	0.486779	21.1571
1407	Adenosine 5'-monophosphate (AMP) to threonine ratio	rs60110084	G	-0.157165	0.0316136	6.64638e-07	-0.815307	0.271695	0.00269253	24.7152
1408	Adenosine 5'-monophosphate (AMP) to threonine ratio	rs61123534	C	0.347767	0.0762567	5.10386e-06	0.0881949	0.35253	0.80245	20.798
1409	Adenosine 5'-monophosphate (AMP) to threonine ratio	rs624580	C	0.492933	0.110331	7.90393e-06	0.00103905	0.166899	0.995033	19.9609
1410	Adenosine 5'-monophosphate (AMP) to threonine ratio	rs6792151	G	0.0983446	0.0218604	6.83525e-06	0.0311771	0.170515	0.854923	20.2388
1411	Adenosine 5'-monophosphate (AMP) to threonine ratio	rs7193227	G	-0.0917931	0.0197987	3.54674e-06	0.327516	0.131112	0.0124899	21.4955
1412	Adenosine 5'-monophosphate (AMP) to threonine ratio	rs780096	G	-0.0684029	0.0153351	8.17476e-06	0.219091	0.101031	0.0301162	19.8965
1413	Adenosine 5'-monophosphate (AMP) to threonine ratio	rs7871622	G	-0.0735652	0.0165554	8.8479e-06	0.0282052	0.0995787	0.776989	19.7454
1414	Adenosine 5'-monophosphate (AMP) to threonine ratio	rs79386316	T	0.140195	0.0301017	3.20268e-06	-0.241738	0.215458	0.261874	21.6912
1415	2-methoxyhydroquinone sulfate (1) levels	rs10029516	T	0.074466	0.0159824	3.17342e-06	0.116017	0.0991795	0.242093	21.7086
1416	2-methoxyhydroquinone sulfate (1) levels	rs115328838	C	-0.24227	0.0454868	1.00308e-07	-0.158633	0.229575	0.489576	28.368
1417	2-methoxyhydroquinone sulfate (1) levels	rs116525876	G	-0.324561	0.0732939	9.50202e-06	0.592905	0.456988	0.194486	19.6091
1418	2-methoxyhydroquinone sulfate (1) levels	rs11687064	G	0.143301	0.0315137	5.43517e-06	-0.195982	0.231408	0.397044	20.6776
1419	2-methoxyhydroquinone sulfate (1) levels	rs13008556	A	0.166412	0.0353515	2.5096e-06	0.177186	0.256783	0.49018	22.1592
1420	2-methoxyhydroquinone sulfate (1) levels	rs139157655	G	0.332178	0.0738658	6.89018e-06	-0.168763	0.536074	0.752905	20.2234
1421	2-methoxyhydroquinone sulfate (1) levels	rs16980161	T	0.225506	0.0509598	9.63625e-06	0.419788	0.258116	0.103875	19.5822
1422	2-methoxyhydroquinone sulfate (1) levels	rs17700494	T	0.189851	0.041213	4.09314e-06	0.621669	0.330546	0.0600081	21.2206
1423	2-methoxyhydroquinone sulfate (1) levels	rs2378383	G	0.113176	0.0254167	8.47543e-06	0.00309022	0.128711	0.980845	19.8276
1424	2-methoxyhydroquinone sulfate (1) levels	rs35408909	T	0.176982	0.0366288	1.35318e-06	0.0628389	0.212066	0.766987	23.346
1425	2-methoxyhydroquinone sulfate (1) levels	rs375743116	T	-0.333754	0.0745039	7.47509e-06	0.347328	0.522801	0.50646	20.0676
1426	2-methoxyhydroquinone sulfate (1) levels	rs523359	G	0.0772697	0.0171707	6.79262e-06	0.0550563	0.112452	0.624419	20.2508
1427	2-methoxyhydroquinone sulfate (1) levels	rs6081420	A	0.0789613	0.0162482	1.17563e-06	-0.0416106	0.098878	0.673881	23.6166
1428	2-methoxyhydroquinone sulfate (1) levels	rs7237410	A	0.130216	0.0292662	8.61218e-06	-0.143219	0.175084	0.413355	19.7968
1429	2-methoxyhydroquinone sulfate (1) levels	rs72818498	A	-0.14797	0.0326402	5.80484e-06	-0.104574	0.210959	0.6201	20.5514
1430	2-methoxyhydroquinone sulfate (1) levels	rs7529989	G	-0.155773	0.0328562	2.12625e-06	-0.382403	0.213275	0.0729726	22.4776
1431	2-methoxyhydroquinone sulfate (1) levels	rs853467	T	-0.0874648	0.0177984	8.91552e-07	0.0686584	0.110235	0.533393	24.1493
1432	Cysteine-glutathione disulfide levels	rs1002981	C	-0.0813106	0.0175132	3.4367e-06	0.0491983	0.10441	0.637497	21.5558
1433	Cysteine-glutathione disulfide levels	rs113915091	T	0.137262	0.0268898	3.31487e-07	-0.165352	0.207331	0.425147	26.0571
1434	Cysteine-glutathione disulfide levels	rs115508378	G	-0.441819	0.0996944	9.34758e-06	-0.37929	0.467238	0.416923	19.6403
1435	Cysteine-glutathione disulfide levels	rs12700541	A	-0.10084	0.0214422	2.56518e-06	0.0796286	0.120408	0.508405	22.117
1436	Cysteine-glutathione disulfide levels	rs138783171	G	-0.2268	0.0488307	3.40723e-06	-0.0893613	0.295547	0.762377	21.5725
1437	Cysteine-glutathione disulfide levels	rs1427456	C	0.0829432	0.0186139	8.35142e-06	0.0649743	0.108229	0.548278	19.8558
1438	Cysteine-glutathione disulfide levels	rs144065268	T	-0.175901	0.039819	9.98384e-06	0.484801	0.17392	0.00531178	19.5144
1439	Cysteine-glutathione disulfide levels	rs146048920	A	0.348625	0.0742628	2.67284e-06	-0.148894	0.663354	0.822403	22.0381
1440	Cysteine-glutathione disulfide levels	rs150977811	G	-0.232998	0.0513475	5.6879e-06	-0.124679	0.428001	0.770818	20.5904
1441	Cysteine-glutathione disulfide levels	rs2541497	T	0.0768259	0.016638	3.88405e-06	0.0717407	0.103996	0.490293	21.3213
1442	Cysteine-glutathione disulfide levels	rs28430399	A	-0.132875	0.029511	6.71433e-06	0.08349	0.188303	0.65749	20.273
1443	Cysteine-glutathione disulfide levels	rs2874684	A	-0.0769489	0.0168404	4.89346e-06	-0.0602567	0.109811	0.583189	20.8785
1444	Cysteine-glutathione disulfide levels	rs3859862	G	-0.289961	0.0165156	5.27397e-69	-0.00968958	0.104718	0.926277	308.241
1445	Cysteine-glutathione disulfide levels	rs4146680	A	-0.237734	0.0498308	1.83485e-06	0.0214431	0.409343	0.958223	22.7608
1446	Cysteine-glutathione disulfide levels	rs4343521	A	0.104707	0.0229561	5.08672e-06	-0.0052422	0.15512	0.973041	20.8044
1447	Cysteine-glutathione disulfide levels	rs4393886	G	-0.103549	0.0234095	9.71724e-06	0.259841	0.121572	0.0325702	19.5662
1448	Cysteine-glutathione disulfide levels	rs4835265	A	-0.094198	0.0208841	6.46692e-06	0.195535	0.131441	0.136849	20.3447
1449	Cysteine-glutathione disulfide levels	rs4955397	C	-0.193483	0.0396694	1.07498e-06	0.269344	0.164995	0.102588	23.7889
1450	Cysteine-glutathione disulfide levels	rs55672111	G	-0.0991489	0.0223933	9.5279e-06	-0.257993	0.171048	0.131477	19.6038
1451	Cysteine-glutathione disulfide levels	rs55728962	T	-0.243998	0.0518397	2.51656e-06	-0.384619	0.305192	0.207577	22.1538
1452	Cysteine-glutathione disulfide levels	rs55975236	C	-0.109463	0.0238977	4.63943e-06	-0.0198209	0.182155	0.91335	20.9808
1453	Cysteine-glutathione disulfide levels	rs58233799	G	-0.225717	0.0504409	7.64514e-06	0.0189411	0.342114	0.955848	20.0246
1454	Cysteine-glutathione disulfide levels	rs6688638	C	-0.0805562	0.0165959	1.21005e-06	-0.0506358	0.111912	0.650939	23.5611
1455	Cysteine-glutathione disulfide levels	rs74061506	A	0.143228	0.031959	7.4077e-06	0.0677172	0.192232	0.724638	20.0849
1456	Cysteine-glutathione disulfide levels	rs79593298	C	-0.176411	0.0391887	6.74512e-06	-0.474593	0.434431	0.274636	20.2642
1457	Cysteine-glutathione disulfide levels	rs912801	T	0.241395	0.0539532	7.67136e-06	-0.165523	0.295235	0.575037	20.0181
1458	Cysteine-glutathione disulfide levels	rs924138	C	0.101806	0.0166081	8.79347e-10	-0.0516387	0.0990719	0.60221	37.5757
1459	S-adenosylhomocysteine (SAH) to leucine ratio	rs10029860	A	0.0902922	0.0168144	7.87705e-08	0.0655457	0.0985903	0.50616	28.8362
1460	S-adenosylhomocysteine (SAH) to leucine ratio	rs115369842	A	-0.185124	0.0394056	2.62836e-06	0.145155	0.200261	0.468557	22.0704
1461	S-adenosylhomocysteine (SAH) to leucine ratio	rs12027894	A	-0.0820634	0.018197	6.49122e-06	-0.00313733	0.108127	0.976853	20.3376
1462	S-adenosylhomocysteine (SAH) to leucine ratio	rs12126094	A	0.0811642	0.0176234	4.11497e-06	0.0523681	0.100742	0.603187	21.2104
1463	S-adenosylhomocysteine (SAH) to leucine ratio	rs12213779	C	0.169325	0.0170883	3.81015e-23	0.0476188	0.101504	0.638977	98.1848
1464	S-adenosylhomocysteine (SAH) to leucine ratio	rs12436851	T	-0.112138	0.0208787	7.83455e-08	0.000563437	0.130834	0.996564	28.8469
1465	S-adenosylhomocysteine (SAH) to leucine ratio	rs1257248	A	-0.259356	0.0582867	8.60098e-06	-0.0460031	0.270035	0.864727	19.7995
1466	S-adenosylhomocysteine (SAH) to leucine ratio	rs12591617	T	-0.0747336	0.0167012	7.65062e-06	-0.154976	0.100154	0.121773	20.0233
1467	S-adenosylhomocysteine (SAH) to leucine ratio	rs143852380	G	-0.324583	0.0682607	1.98396e-06	0.197775	0.307743	0.520443	22.6105
1468	S-adenosylhomocysteine (SAH) to leucine ratio	rs147878919	A	-0.489347	0.110063	8.74521e-06	1.08654	0.560797	0.0526854	19.7675
1469	S-adenosylhomocysteine (SAH) to leucine ratio	rs1534841	A	0.0805233	0.0178911	6.77154e-06	-0.0967376	0.110713	0.382243	20.2567
1470	S-adenosylhomocysteine (SAH) to leucine ratio	rs17123334	A	0.0769934	0.0173712	9.32552e-06	0.059268	0.101948	0.561	19.6448
1471	S-adenosylhomocysteine (SAH) to leucine ratio	rs17242809	G	-0.243592	0.0521089	2.94431e-06	0.256435	0.255242	0.315053	21.8526
1472	S-adenosylhomocysteine (SAH) to leucine ratio	rs192307732	A	-0.371145	0.0782416	2.09976e-06	-0.121808	0.42794	0.77592	22.5015
1473	S-adenosylhomocysteine (SAH) to leucine ratio	rs2526030	A	-0.251851	0.0532815	2.28086e-06	0.0483657	0.328481	0.882942	22.3426
1474	S-adenosylhomocysteine (SAH) to leucine ratio	rs2833782	T	0.12273	0.0269756	5.37293e-06	-0.0101548	0.178815	0.954713	20.6995
1475	S-adenosylhomocysteine (SAH) to leucine ratio	rs4488419	C	0.0772235	0.0174267	9.36472e-06	0.222393	0.105329	0.034736	19.6367
1476	S-adenosylhomocysteine (SAH) to leucine ratio	rs4871791	T	0.075072	0.0168442	8.3178e-06	0.00613449	0.0994264	0.950803	19.8635
1477	S-adenosylhomocysteine (SAH) to leucine ratio	rs4990638	C	0.140229	0.0286782	1.00969e-06	0.304745	0.172067	0.0765473	23.9096
1478	S-adenosylhomocysteine (SAH) to leucine ratio	rs57576005	T	-0.0770026	0.0173291	8.8493e-06	0.0292407	0.0997641	0.769446	19.7451
1479	S-adenosylhomocysteine (SAH) to leucine ratio	rs6927116	T	-0.0902265	0.0195254	3.81944e-06	-0.0734712	0.129069	0.569195	21.3535
1480	S-adenosylhomocysteine (SAH) to leucine ratio	rs770571	A	-0.13223	0.0282509	2.86116e-06	-0.147806	0.200331	0.460631	21.9076
1481	S-adenosylhomocysteine (SAH) to leucine ratio	rs77300904	A	0.158372	0.0347458	5.16341e-06	0.0624081	0.195241	0.749237	20.7755
1482	S-adenosylhomocysteine (SAH) to leucine ratio	rs77924615	A	-0.0958892	0.0216762	9.70193e-06	-0.219947	0.118348	0.0631015	19.5692
1483	S-adenosylhomocysteine (SAH) to leucine ratio	rs8072956	C	-0.0777555	0.0171342	5.67798e-06	-0.101368	0.100251	0.31195	20.5937
1484	S-adenosylhomocysteine (SAH) to leucine ratio	rs857241	G	0.239805	0.0538925	8.59968e-06	0.0408145	0.397414	0.918201	19.7998
1485	Pseudouridine levels	rs10029860	A	0.091721	0.0142683	1.29028e-10	0.0655457	0.0985903	0.50616	41.3231
1486	Pseudouridine levels	rs1019213	G	-0.0706679	0.0159514	9.41491e-06	-0.178292	0.103547	0.0851001	19.6267
1487	Pseudouridine levels	rs10411485	T	-0.278553	0.0583525	1.80935e-06	-0.502409	0.515373	0.329637	22.7875
1488	Pseudouridine levels	rs11073839	A	-0.108652	0.020066	6.13894e-08	-0.0636641	0.140441	0.650321	29.3193
1489	Pseudouridine levels	rs11595998	A	0.0686049	0.0154474	8.94614e-06	0.0562291	0.101441	0.579371	19.7242
1490	Pseudouridine levels	rs1317659	C	-0.075747	0.0164004	3.86329e-06	-0.0684122	0.106097	0.519053	21.3315
1491	Pseudouridine levels	rs141819216	G	0.261042	0.0576929	6.04859e-06	-0.463516	0.751064	0.537138	20.4727
1492	Pseudouridine levels	rs149866023	T	-0.231802	0.0515528	6.91118e-06	0.143365	0.335705	0.669339	20.2176
1493	Pseudouridine levels	rs150297213	G	0.196244	0.0422355	3.37741e-06	0.209738	0.392955	0.593518	21.5892
1494	Pseudouridine levels	rs1665914	T	-0.0697917	0.0150336	3.44433e-06	-0.126975	0.100096	0.204606	21.5517
1495	Pseudouridine levels	rs16942363	T	0.286009	0.0640696	8.04306e-06	-0.627719	0.612035	0.305068	19.9276
1496	Pseudouridine levels	rs2029019	C	-0.0685147	0.0147955	3.64284e-06	-0.135863	0.099882	0.173756	21.4441
1497	Pseudouridine levels	rs2276561	C	-0.0650782	0.0146065	8.37234e-06	-0.0497759	0.100114	0.619053	19.8508
1498	Pseudouridine levels	rs28473373	C	-0.159652	0.0337209	2.19562e-06	0.300414	0.519926	0.563398	22.4156
1499	Pseudouridine levels	rs35042303	T	0.127614	0.028768	9.16588e-06	-0.286664	0.243789	0.239647	19.6778
1500	Pseudouridine levels	rs4913051	A	-0.127554	0.0278086	4.50014e-06	-0.0554646	0.163563	0.734532	21.0392
1501	Pseudouridine levels	rs62261564	C	0.162511	0.0363692	7.88164e-06	0.68828	0.329439	0.036686	19.9663
1502	Pseudouridine levels	rs711972	T	0.0684092	0.0144163	2.08249e-06	-0.181717	0.0993813	0.0674777	22.5176
1503	Pseudouridine levels	rs73850513	T	-0.104798	0.0228319	4.43233e-06	0.0926954	0.19019	0.625987	21.0679
1504	Pseudouridine levels	rs75538780	C	0.102831	0.0219625	2.8396e-06	0.0255519	0.128497	0.842378	21.9222
1505	Pseudouridine levels	rs77924615	A	-0.102485	0.0183808	2.46613e-08	-0.219947	0.118348	0.0631015	31.0879
1506	Pseudouridine levels	rs78006981	A	0.169844	0.0362151	2.734e-06	0.0827102	0.3193	0.795607	21.9949
1507	Pseudouridine levels	rs8091384	C	0.064627	0.0145886	9.4241e-06	-0.125965	0.0992513	0.204387	19.6246
1508	Gluconate levels	rs10031168	C	-0.121506	0.0171342	1.32699e-12	0.0642244	0.122596	0.60037	50.2884
1509	Gluconate levels	rs1013383	C	-0.0753327	0.0167106	6.54142e-06	-0.0285332	0.107245	0.790196	20.3228
1510	Gluconate levels	rs111336382	C	0.247229	0.0555623	8.60373e-06	0.571534	0.562698	0.309771	19.7988
1511	Gluconate levels	rs112557087	G	-0.487508	0.102689	2.06054e-06	-1.08672	1.77865	0.541214	22.538
1512	Gluconate levels	rs116239811	C	0.185633	0.0414966	7.69661e-06	-0.263658	0.451832	0.559536	20.0118
1513	Gluconate levels	rs12301003	G	-0.0654721	0.0147745	9.36147e-06	0.0679458	0.100983	0.501046	19.6375
1514	Gluconate levels	rs144558125	T	-0.207718	0.0444546	2.97425e-06	0.0149562	0.296123	0.959719	21.8331
1515	Gluconate levels	rs145954659	A	0.261849	0.0553349	2.22233e-06	0.0142197	0.334695	0.966112	22.3926
1516	Gluconate levels	rs150074699	A	1.43888	0.312284	4.07348e-06	-0.204233	0.213558	0.338902	21.23
1517	Gluconate levels	rs188729286	A	-0.286176	0.0622453	4.27469e-06	-0.826814	0.980405	0.399039	21.1375
1518	Gluconate levels	rs189407772	G	-0.666067	0.0498644	1.07006e-40	-0.135138	0.693969	0.845602	178.425
1519	Gluconate levels	rs2034718	G	0.0795723	0.0153472	2.16232e-07	-0.00323868	0.103327	0.974995	26.8822
1520	Gluconate levels	rs2058809	C	-0.079747	0.0169715	2.61589e-06	-0.0113724	0.10963	0.91738	22.0795
1521	Gluconate levels	rs35881520	C	0.0886938	0.0187181	2.15413e-06	0.123932	0.144055	0.389621	22.4524
1522	Gluconate levels	rs3790669	G	0.0745351	0.0166273	7.37022e-06	-0.114035	0.102346	0.265191	20.0945
1523	Gluconate levels	rs553668	G	0.090411	0.0204012	9.35112e-06	0.109593	0.14016	0.434264	19.6395
1524	Gluconate levels	rs62247276	T	-0.090879	0.0201995	6.82477e-06	0.12209	0.117133	0.297265	20.2416
1525	Gluconate levels	rs6547787	G	-0.0775729	0.0158164	9.36292e-07	0.0416539	0.100621	0.678899	24.055
1526	Gluconate levels	rs6707035	G	-0.132586	0.0256013	2.23219e-07	-0.0171227	0.168692	0.919151	26.8208
1527	Gluconate levels	rs6848752	A	0.195078	0.043174	6.2303e-06	-0.00652276	0.290818	0.982106	20.4161
1528	Gluconate levels	rs76934837	A	0.160767	0.0357957	7.08109e-06	0.142837	0.258573	0.580669	20.1712
1529	Gluconate levels	rs78234346	T	-0.180858	0.0401953	6.81163e-06	-0.155544	0.206908	0.452199	20.2453
1530	Gluconate levels	rs9566169	A	-0.0840322	0.0175443	1.67018e-06	0.00569002	0.125517	0.963842	22.9414
1531	3-methyl catechol sulfate (1) levels	rs10031457	G	-0.166743	0.0376411	9.43138e-06	-0.195614	0.204097	0.337844	19.6232
1532	3-methyl catechol sulfate (1) levels	rs111495139	G	0.12703	0.0269054	2.34303e-06	0.173294	0.145639	0.234091	22.2912
1533	3-methyl catechol sulfate (1) levels	rs112523280	G	-0.224315	0.0498352	6.75945e-06	0.612359	0.559361	0.273628	20.2602
1534	3-methyl catechol sulfate (1) levels	rs115520044	A	0.276155	0.0601222	4.36455e-06	-0.27537	0.504002	0.584814	21.0977
1535	3-methyl catechol sulfate (1) levels	rs116434918	C	-0.181356	0.0393037	3.94593e-06	-0.0350277	0.300684	0.907262	21.291
1536	3-methyl catechol sulfate (1) levels	rs116965146	A	-0.724755	0.162439	8.13076e-06	-0.279067	0.392263	0.476819	19.9068
1537	3-methyl catechol sulfate (1) levels	rs117065375	T	-0.286652	0.0640701	7.6757e-06	0.156515	0.794252	0.843781	20.017
1538	3-methyl catechol sulfate (1) levels	rs12071581	A	0.139039	0.0310952	7.77043e-06	0.0903738	0.19664	0.64581	19.9934
1539	3-methyl catechol sulfate (1) levels	rs1381273	T	0.0795506	0.0154587	2.66089e-07	-0.101002	0.0994811	0.309968	26.4814
1540	3-methyl catechol sulfate (1) levels	rs140766381	G	-0.397445	0.0806727	8.36578e-07	-0.349321	0.841443	0.678035	24.2717
1541	3-methyl catechol sulfate (1) levels	rs144943595	G	-0.2019	0.0449742	7.14736e-06	0.0670852	0.202781	0.740776	20.1533
1542	3-methyl catechol sulfate (1) levels	rs145427243	T	-0.300763	0.0664638	6.03322e-06	-0.475139	0.441218	0.281534	20.4776
1543	3-methyl catechol sulfate (1) levels	rs145990878	A	-0.598514	0.128767	3.35076e-06	0.946217	1.41336	0.503189	21.6043
1544	3-methyl catechol sulfate (1) levels	rs146378793	T	-0.323399	0.0712739	5.69494e-06	-1.04672	1.16724	0.369856	20.5881
1545	3-methyl catechol sulfate (1) levels	rs147624308	T	-0.37468	0.0843177	8.84363e-06	-0.680597	0.595578	0.253142	19.7462
1546	3-methyl catechol sulfate (1) levels	rs149666719	C	-0.869239	0.190027	4.7783e-06	-0.175833	0.462969	0.704098	20.9241
1547	3-methyl catechol sulfate (1) levels	rs17008088	T	0.220566	0.049615	8.76654e-06	-0.0264643	0.409585	0.948483	19.7629
1548	3-methyl catechol sulfate (1) levels	rs17209421	T	-0.158073	0.0354124	8.05274e-06	0.355807	0.199948	0.0751571	19.9253
1549	3-methyl catechol sulfate (1) levels	rs2472297	T	0.0944273	0.0176871	9.35803e-08	0.0349697	0.114147	0.759334	28.5024
1550	3-methyl catechol sulfate (1) levels	rs2885689	G	-0.115476	0.0257662	7.40494e-06	0.390321	0.188074	0.0379533	20.0855
1551	3-methyl catechol sulfate (1) levels	rs35256800	G	0.0851328	0.0192657	9.92184e-06	0.154712	0.132765	0.243894	19.5265
1552	3-methyl catechol sulfate (1) levels	rs4148714	C	-0.122631	0.0269173	5.21726e-06	0.0461077	0.200245	0.817892	20.7557
1553	3-methyl catechol sulfate (1) levels	rs4878104	T	0.0793988	0.0174201	5.16687e-06	-0.0735286	0.103282	0.476513	20.7743
1554	3-methyl catechol sulfate (1) levels	rs61879026	G	-0.219115	0.0492227	8.52695e-06	0.329162	0.336563	0.328069	19.8159
1555	3-methyl catechol sulfate (1) levels	rs73073176	T	-0.101895	0.0229942	9.3664e-06	0.130863	0.172508	0.448099	19.6367
1556	3-methyl catechol sulfate (1) levels	rs7497971	A	-0.0731023	0.0164714	9.07453e-06	0.156332	0.104406	0.134302	19.697
1557	3-methyl catechol sulfate (1) levels	rs7824658	G	-0.0683268	0.0153909	9.0194e-06	-0.14151	0.0988346	0.152204	19.7085
1558	3-methyl catechol sulfate (1) levels	rs9409510	A	0.0830104	0.0167647	7.3645e-07	0.206159	0.108433	0.0572704	24.5173
1559	1-myristoyl-2-arachidonoyl-GPC (14:0/20:4) levels	rs10032323	A	-0.073378	0.0150416	1.06984e-06	0.165799	0.0987836	0.0932674	23.7982
1560	1-myristoyl-2-arachidonoyl-GPC (14:0/20:4) levels	rs102275	C	-0.342018	0.0152893	7.74904e-111	0.0478379	0.0999379	0.632169	500.406
1561	1-myristoyl-2-arachidonoyl-GPC (14:0/20:4) levels	rs10493861	C	0.0831526	0.0174816	1.96914e-06	0.0335475	0.112564	0.765679	22.625
1562	1-myristoyl-2-arachidonoyl-GPC (14:0/20:4) levels	rs111582663	A	-0.215794	0.0455297	2.14109e-06	0.0691057	0.466037	0.882119	22.4641
1563	1-myristoyl-2-arachidonoyl-GPC (14:0/20:4) levels	rs11673095	A	-0.301083	0.0675239	8.23793e-06	-0.151398	0.381084	0.691159	19.8819
1564	1-myristoyl-2-arachidonoyl-GPC (14:0/20:4) levels	rs116838287	A	0.187286	0.0406281	4.03098e-06	0.312911	0.245075	0.201675	21.2499
1565	1-myristoyl-2-arachidonoyl-GPC (14:0/20:4) levels	rs138755169	A	0.222416	0.0497281	7.7261e-06	0.0538999	0.253752	0.831786	20.0045
1566	1-myristoyl-2-arachidonoyl-GPC (14:0/20:4) levels	rs141332412	T	0.0980528	0.0194601	4.68809e-07	0.209913	0.119859	0.0798877	25.3881
1567	1-myristoyl-2-arachidonoyl-GPC (14:0/20:4) levels	rs143871568	A	0.284012	0.0639668	8.99592e-06	-0.489794	0.516493	0.342973	19.7135
1568	1-myristoyl-2-arachidonoyl-GPC (14:0/20:4) levels	rs1726537	T	-0.0707991	0.0150143	2.41163e-06	-0.173025	0.103093	0.0932825	22.2354
1569	1-myristoyl-2-arachidonoyl-GPC (14:0/20:4) levels	rs17363722	T	-0.0942045	0.0192961	1.04987e-06	-0.239777	0.116964	0.0403636	23.8344
1570	1-myristoyl-2-arachidonoyl-GPC (14:0/20:4) levels	rs182611493	G	-0.393446	0.0749319	1.51512e-07	0.203052	0.230843	0.379071	27.57
1571	1-myristoyl-2-arachidonoyl-GPC (14:0/20:4) levels	rs2458285	T	0.0704596	0.0148231	2.00059e-06	-0.0283778	0.0993836	0.775233	22.5945
1572	1-myristoyl-2-arachidonoyl-GPC (14:0/20:4) levels	rs28601761	G	-0.0797106	0.0151092	1.32299e-07	0.0698823	0.100264	0.485813	27.8323
1573	1-myristoyl-2-arachidonoyl-GPC (14:0/20:4) levels	rs4668097	G	-0.0787738	0.0175793	7.42791e-06	-0.10862	0.116691	0.351939	20.0798
1574	1-myristoyl-2-arachidonoyl-GPC (14:0/20:4) levels	rs56077666	A	-0.326226	0.0722773	6.37553e-06	2.28755	1.04893	0.0291958	20.372
1575	1-myristoyl-2-arachidonoyl-GPC (14:0/20:4) levels	rs56404504	T	-0.161666	0.0360761	7.4207e-06	0.0288552	0.202864	0.886891	20.0816
1576	1-myristoyl-2-arachidonoyl-GPC (14:0/20:4) levels	rs58542926	T	-0.202338	0.0284539	1.15136e-12	-0.261045	0.201964	0.196175	50.5675
1577	1-myristoyl-2-arachidonoyl-GPC (14:0/20:4) levels	rs6730643	G	-0.298946	0.0631766	2.22417e-06	-0.0100015	0.406694	0.98038	22.391
1578	1-myristoyl-2-arachidonoyl-GPC (14:0/20:4) levels	rs75340150	A	-0.131516	0.0281158	2.90185e-06	0.298188	0.180759	0.0990148	21.8805
1579	1-myristoyl-2-arachidonoyl-GPC (14:0/20:4) levels	rs75460503	G	-0.202522	0.0429725	2.44304e-06	-0.0172846	0.459283	0.96998	22.2107
1580	1-myristoyl-2-arachidonoyl-GPC (14:0/20:4) levels	rs7642482	G	-0.0951057	0.0203804	3.06335e-06	-0.0896247	0.144897	0.536218	21.7765
1581	1-myristoyl-2-arachidonoyl-GPC (14:0/20:4) levels	rs7786123	G	0.074424	0.0162451	4.62054e-06	0.103924	0.102066	0.308583	20.9885
1582	1-myristoyl-2-arachidonoyl-GPC (14:0/20:4) levels	rs780093	C	-0.0772673	0.0152412	3.98575e-07	0.16131	0.103503	0.119116	25.7012
1583	1-myristoyl-2-arachidonoyl-GPC (14:0/20:4) levels	rs79682447	A	-0.174354	0.0374933	3.31495e-06	0.422535	0.270365	0.118092	21.625
1584	N-lactoyl valine levels	rs1003260	A	0.0857723	0.0185842	3.92466e-06	-0.100205	0.110435	0.364213	21.3013
1585	N-lactoyl valine levels	rs11263841	T	0.129279	0.0286678	6.49618e-06	0.133171	0.191267	0.486271	20.3361
1586	N-lactoyl valine levels	rs11669387	T	0.118171	0.0257542	4.46625e-06	-0.00845959	0.175183	0.961485	21.0536
1587	N-lactoyl valine levels	rs13169821	T	-0.150227	0.0338579	9.12321e-06	-0.178893	0.213876	0.402912	19.6868
1588	N-lactoyl valine levels	rs17769668	C	0.146954	0.0318298	3.89543e-06	-0.466506	0.289283	0.106826	21.3155
1589	N-lactoyl valine levels	rs2693467	C	0.114974	0.0244394	2.5454e-06	0.0069555	0.198122	0.971994	22.1319
1590	N-lactoyl valine levels	rs57577949	G	-0.0907977	0.0192269	2.33048e-06	0.24162	0.145904	0.097717	22.3014
1591	N-lactoyl valine levels	rs6517867	T	-0.074693	0.01627	4.41474e-06	-0.145701	0.103932	0.160948	21.0758
1592	N-lactoyl valine levels	rs72792461	A	0.0753677	0.0165154	5.03116e-06	0.273239	0.112945	0.0155539	20.8254
1593	N-lactoyl valine levels	rs75509729	T	-0.185468	0.0413331	7.21773e-06	-0.0782443	0.249576	0.753894	20.1346
1594	N-lactoyl valine levels	rs7561642	G	-0.0885567	0.0186055	1.93868e-06	0.0926996	0.124848	0.457783	22.6548
1595	N-lactoyl valine levels	rs911246	A	-0.08321	0.0181429	4.5101e-06	0.0633849	0.110263	0.565394	21.0348
1596	N-lactoyl valine levels	rs9313052	C	0.0942607	0.0152387	6.186e-10	0.0405737	0.100254	0.68569	38.2618
1597	3-methoxytyrosine levels	rs10033191	A	0.0975571	0.0206647	2.34733e-06	0.0132715	0.14297	0.926041	22.2874
1598	3-methoxytyrosine levels	rs10505751	G	-0.105423	0.0195876	7.36155e-08	-0.0137584	0.136921	0.919959	28.9673
1599	3-methoxytyrosine levels	rs113945618	G	0.217756	0.0173374	3.50608e-36	0.175239	0.122591	0.152871	157.751
1600	3-methoxytyrosine levels	rs115820723	T	0.192984	0.0385226	5.45335e-07	0.356372	0.290762	0.220331	25.0964
1601	3-methoxytyrosine levels	rs1179712	G	-0.0717268	0.0157999	5.63336e-06	-0.0826772	0.100095	0.408812	20.6089
1602	3-methoxytyrosine levels	rs1344546	A	-0.0745182	0.0149173	5.87043e-07	0.18272	0.0990934	0.0651944	24.9542
1603	3-methoxytyrosine levels	rs138935386	A	-0.260755	0.058939	9.68224e-06	-0.0368622	0.246073	0.880921	19.5731
1604	3-methoxytyrosine levels	rs145896206	T	0.133485	0.0301823	9.75141e-06	-0.0506365	0.170874	0.766971	19.5596
1605	3-methoxytyrosine levels	rs149898249	A	0.308487	0.0682944	6.27157e-06	0.134958	0.339134	0.690667	20.4034
1606	3-methoxytyrosine levels	rs17790436	G	-0.0801309	0.0178075	6.8007e-06	-0.0809589	0.141869	0.56823	20.2486
1607	3-methoxytyrosine levels	rs187015603	T	-0.309331	0.0692296	7.88863e-06	-0.748619	0.376145	0.046564	19.9647
1608	3-methoxytyrosine levels	rs2052854	C	-0.0785568	0.0158135	6.77514e-07	-0.238932	0.125288	0.0565119	24.6781
1609	3-methoxytyrosine levels	rs408253	G	-0.0746242	0.0168855	9.89615e-06	0.223863	0.149966	0.135501	19.5313
1610	3-methoxytyrosine levels	rs45563841	A	-0.193648	0.0420452	4.11079e-06	-0.362557	0.310734	0.2433	21.2126
1611	3-methoxytyrosine levels	rs4665972	C	0.0804086	0.01489	6.65729e-08	0.191315	0.101982	0.0606611	29.1619
1612	3-methoxytyrosine levels	rs4680	A	-0.0949509	0.0145009	5.83367e-11	-0.187178	0.0992451	0.0592925	42.8754
1613	3-methoxytyrosine levels	rs487624	A	-0.106399	0.0147816	6.1055e-13	-0.124254	0.0986408	0.20779	51.8122
1614	3-methoxytyrosine levels	rs551014270	T	-0.242653	0.0544624	8.37261e-06	-0.108216	0.670204	0.871725	19.8508
1615	3-methoxytyrosine levels	rs67981690	G	-0.10659	0.0214832	6.99369e-07	0.134388	0.126862	0.28945	24.617
1616	3-methoxytyrosine levels	rs7141433	T	-0.157359	0.0223804	2.0489e-12	0.101294	0.161057	0.529393	49.4365
1617	3-methoxytyrosine levels	rs73695512	G	0.491729	0.0549407	3.54877e-19	-0.276891	0.497735	0.578004	80.1057
1618	3-methoxytyrosine levels	rs7719875	G	0.102985	0.0148183	3.65554e-12	0.184384	0.102066	0.0708386	48.3005
1619	3-methoxytyrosine levels	rs77245299	G	-0.233966	0.0497671	2.58619e-06	-0.428246	0.388554	0.270396	22.1015
1620	3-methoxytyrosine levels	rs78330554	C	-0.113413	0.0246384	4.16296e-06	0.146424	0.158972	0.357017	21.1885
1621	Gulonate levels	rs10035725	G	0.0668235	0.0146631	5.1824e-06	0.0617146	0.0990901	0.533407	20.7686
1622	Gulonate levels	rs10496399	C	-0.0806174	0.0175695	4.46491e-06	0.0348942	0.107902	0.746401	21.0542
1623	Gulonate levels	rs10786430	C	0.131364	0.0297011	9.7391e-06	-0.156488	0.2249	0.486548	19.5617
1624	Gulonate levels	rs141569914	C	-0.115242	0.0252109	4.85135e-06	-0.148938	0.191299	0.436239	20.8951
1625	Gulonate levels	rs149807601	T	-0.215523	0.0486361	9.36536e-06	0.13057	0.312999	0.676563	19.6368
1626	Gulonate levels	rs187882577	A	-0.252287	0.0465151	5.83528e-08	-0.152799	0.429318	0.721907	29.4172
1627	Gulonate levels	rs2776037	C	0.0870092	0.0148034	4.16113e-09	0.0396219	0.0997385	0.691178	34.5468
1628	Gulonate levels	rs34366619	T	0.389442	0.0846166	4.17589e-06	-0.071787	0.490168	0.883563	21.1824
1629	Gulonate levels	rs3879823	C	0.167575	0.0337562	6.89623e-07	-0.0375657	0.226881	0.868492	24.644
1630	Gulonate levels	rs3944510	A	-0.0707971	0.0150933	2.72355e-06	-0.153476	0.100744	0.127654	22.002
1631	Gulonate levels	rs3957147	T	0.0919317	0.0191128	1.50965e-06	0.0916569	0.118048	0.437492	23.1357
1632	Gulonate levels	rs4724828	T	0.103827	0.0229712	6.18732e-06	-0.0838675	0.13295	0.528159	20.4293
1633	Gulonate levels	rs6089583	A	-0.0703044	0.0154866	5.63376e-06	-0.0396536	0.103499	0.701622	20.6088
1634	Gulonate levels	rs72815194	C	0.355627	0.0785592	5.98632e-06	0.754107	0.500794	0.132113	20.4925
1635	Gulonate levels	rs75072359	T	-0.185188	0.0392561	2.38852e-06	-0.039543	0.288112	0.890834	22.2542
1636	Gulonate levels	rs75759978	G	-0.205732	0.0463346	8.99026e-06	-0.754278	0.545903	0.167062	19.7148
1637	Gulonate levels	rs77518118	T	0.322444	0.0674824	1.76872e-06	-0.0171729	0.661072	0.979275	22.8311
1638	Gulonate levels	rs79253762	T	-0.178664	0.037051	1.42049e-06	0.317603	0.288441	0.270853	23.2527
1639	Gulonate levels	rs79318581	A	0.174927	0.0381998	4.66628e-06	-0.107235	0.335749	0.74943	20.9697
1640	Gulonate levels	rs9909758	C	0.118615	0.0261034	5.51814e-06	0.179008	0.139012	0.197844	20.6483
1641	4-acetylcatechol sulfate (1) levels	rs10038317	C	-0.121953	0.0262673	3.43771e-06	0.0333155	0.192181	0.862373	21.5553
1642	4-acetylcatechol sulfate (1) levels	rs11539588	T	0.300276	0.0676022	8.92069e-06	0.376932	0.48202	0.434224	19.7297
1643	4-acetylcatechol sulfate (1) levels	rs12548026	C	0.0742209	0.0167665	9.56708e-06	-0.0202989	0.0995268	0.838389	19.596
1644	4-acetylcatechol sulfate (1) levels	rs143105784	G	0.342821	0.0742909	3.93903e-06	-0.083561	0.284534	0.769005	21.2943
1645	4-acetylcatechol sulfate (1) levels	rs143550070	G	-0.323554	0.0701325	3.96011e-06	0.193476	0.398942	0.627697	21.2841
1646	4-acetylcatechol sulfate (1) levels	rs147253216	A	1.32052	0.274877	1.55486e-06	0.172428	0.219974	0.433125	23.0788
1647	4-acetylcatechol sulfate (1) levels	rs148033074	T	-0.285072	0.0630001	6.04093e-06	-0.139523	0.275484	0.612529	20.4751
1648	4-acetylcatechol sulfate (1) levels	rs1833208	G	0.122731	0.0277551	9.78314e-06	0.174728	0.165904	0.292256	19.5534
1649	4-acetylcatechol sulfate (1) levels	rs188148116	A	0.352446	0.0763888	3.95304e-06	-0.21752	0.244746	0.374132	21.2876
1650	4-acetylcatechol sulfate (1) levels	rs193013721	G	-0.297566	0.0673084	9.82726e-06	0.157603	0.385492	0.682661	19.5447
1651	4-acetylcatechol sulfate (1) levels	rs2667092	G	0.102648	0.0231451	9.20814e-06	0.27773	0.156265	0.0755179	19.669
1652	4-acetylcatechol sulfate (1) levels	rs56205922	C	0.0758431	0.0168761	6.98588e-06	0.0234424	0.102486	0.819073	20.1971
1653	4-acetylcatechol sulfate (1) levels	rs6866421	A	-0.0987687	0.0223017	9.4784e-06	0.0921873	0.143573	0.520813	19.6138
1654	4-acetylcatechol sulfate (1) levels	rs7327574	C	-0.0763028	0.0167891	5.49899e-06	-0.119941	0.106408	0.25967	20.655
1655	4-acetylcatechol sulfate (1) levels	rs74461850	C	0.14635	0.0328976	8.64172e-06	-0.0470183	0.195432	0.809876	19.7905
1656	4-acetylcatechol sulfate (1) levels	rs77174761	G	0.343448	0.0772381	8.72362e-06	-1.0561	1.15204	0.359289	19.7724
1657	4-acetylcatechol sulfate (1) levels	rs78580481	T	0.341969	0.0770138	8.98064e-06	0.0380696	0.723158	0.958016	19.7168
1658	4-acetylcatechol sulfate (1) levels	rs80195744	C	-0.210847	0.0447893	2.50733e-06	0.00943741	0.231222	0.967443	22.1608
1659	4-acetylcatechol sulfate (1) levels	rs8084703	G	-0.136552	0.0301344	5.85903e-06	-0.052115	0.162087	0.747811	20.5339
1660	Glutamate to 5-oxoproline ratio	rs10038788	C	0.0991422	0.0220045	6.62008e-06	0.130788	0.175089	0.455073	20.2999
1661	Glutamate to 5-oxoproline ratio	rs1020696	C	0.115573	0.0224022	2.48271e-07	-0.212625	0.15778	0.177785	26.6153
1662	Glutamate to 5-oxoproline ratio	rs113577224	G	-0.161528	0.0351887	4.42501e-06	-0.079805	0.263638	0.762114	21.0712
1663	Glutamate to 5-oxoproline ratio	rs114780333	G	-0.248875	0.0546457	5.25509e-06	0.0444816	0.288929	0.877646	20.742
1664	Glutamate to 5-oxoproline ratio	rs117117166	C	0.251163	0.0514208	1.03708e-06	-0.477879	0.253236	0.059148	23.858
1665	Glutamate to 5-oxoproline ratio	rs117698037	A	0.184926	0.0382801	1.35952e-06	-0.0935231	0.369186	0.800019	23.3373
1666	Glutamate to 5-oxoproline ratio	rs12275211	T	0.195227	0.040267	1.24517e-06	0.168874	0.223962	0.45083	23.5061
1667	Glutamate to 5-oxoproline ratio	rs12684730	A	-0.089605	0.01963	5.00217e-06	0.051091	0.125299	0.683455	20.8365
1668	Glutamate to 5-oxoproline ratio	rs1421326	A	-0.0902093	0.0202907	8.75461e-06	0.122483	0.127788	0.337818	19.7655
1669	Glutamate to 5-oxoproline ratio	rs144476525	C	0.542861	0.117085	3.54408e-06	-1.10113	1.76577	0.532894	21.4968
1670	Glutamate to 5-oxoproline ratio	rs144647217	A	-0.100872	0.0226633	8.5519e-06	0.0102271	0.149929	0.945616	19.8105
1671	Glutamate to 5-oxoproline ratio	rs2775278	A	-0.108454	0.0245135	9.67807e-06	-0.081578	0.176192	0.64336	19.574
1672	Glutamate to 5-oxoproline ratio	rs309147	T	-0.104056	0.0205679	4.21144e-07	0.0889129	0.136921	0.516097	25.595
1673	Glutamate to 5-oxoproline ratio	rs38156	T	0.254899	0.0558998	5.11724e-06	0.29492	0.405197	0.46671	20.7929
1674	Glutamate to 5-oxoproline ratio	rs55916375	T	0.300672	0.0273327	3.80209e-28	0.0393749	0.197823	0.842231	121.01
1675	Glutamate to 5-oxoproline ratio	rs62354638	A	-0.272111	0.0426584	1.78441e-10	0.529575	0.279343	0.0579882	40.6896
1676	Glutamate to 5-oxoproline ratio	rs6498990	G	-0.092201	0.0199514	3.81403e-06	-0.0465801	0.124721	0.708796	21.3562
1677	Glutamate to 5-oxoproline ratio	rs6991671	A	-0.106126	0.023593	6.85375e-06	-0.025612	0.18776	0.891499	20.2338
1678	Glutamate to 5-oxoproline ratio	rs7149583	A	0.189239	0.0420381	6.74436e-06	0.194376	0.638913	0.760953	20.2645
1679	Glutamate to 5-oxoproline ratio	rs75229831	T	0.201649	0.0433966	3.37355e-06	0.00957472	0.508408	0.984975	21.5914
1680	Glutamate to 5-oxoproline ratio	rs78350689	C	0.13186	0.0288428	4.83819e-06	-0.134209	0.156618	0.391488	20.9002
1681	Glutamate to 5-oxoproline ratio	rs932504	G	0.236838	0.0525313	6.52865e-06	0.0535135	0.427686	0.900426	20.3267
1682	Phosphate to glutamate ratio	rs10038788	C	-0.0962643	0.0210402	4.75651e-06	0.130788	0.175089	0.455073	20.933
1683	Phosphate to glutamate ratio	rs1108511	C	0.152118	0.0309492	8.87392e-07	-0.0369971	0.219136	0.865929	24.1581
1684	Phosphate to glutamate ratio	rs111383346	T	-0.143366	0.032137	8.15527e-06	-0.00992299	0.197819	0.959993	19.9013
1685	Phosphate to glutamate ratio	rs1118898	C	0.14872	0.029249	3.68325e-07	-0.0370477	0.17709	0.83429	25.8533
1686	Phosphate to glutamate ratio	rs113230337	A	-0.187931	0.0420279	7.76504e-06	-0.120672	0.359424	0.737069	19.995
1687	Phosphate to glutamate ratio	rs117288293	C	0.158086	0.0353291	7.65253e-06	-0.00618798	0.252846	0.980475	20.0227
1688	Phosphate to glutamate ratio	rs11949089	G	0.0987936	0.0223561	9.91154e-06	-0.331663	0.17896	0.063841	19.5283
1689	Phosphate to glutamate ratio	rs135586	G	0.0653773	0.0144116	5.72155e-06	0.0357494	0.100091	0.720965	20.5793
1690	Phosphate to glutamate ratio	rs1527887	G	-0.111016	0.0238026	3.10044e-06	-0.193352	0.179676	0.281875	21.7532
1691	Phosphate to glutamate ratio	rs184697623	G	-0.301231	0.0677147	8.64612e-06	-0.187348	0.980277	0.848434	19.7894
1692	Phosphate to glutamate ratio	rs1964459	G	0.104074	0.0201269	2.3295e-07	0.0988125	0.137474	0.472282	26.7381
1693	Phosphate to glutamate ratio	rs2476320	A	-0.0946551	0.0196866	1.52381e-06	-0.00429914	0.138311	0.975203	23.1178
1694	Phosphate to glutamate ratio	rs28587335	G	-0.0924922	0.0198821	3.2869e-06	0.195632	0.154586	0.205684	21.6414
1695	Phosphate to glutamate ratio	rs323471	A	-0.0845597	0.0191411	9.97521e-06	-0.0605103	0.171352	0.723989	19.5161
1696	Phosphate to glutamate ratio	rs38153	T	-0.296228	0.0633259	2.89934e-06	-0.509169	0.504434	0.312789	21.8821
1697	Phosphate to glutamate ratio	rs4639218	T	-0.0672191	0.0145607	3.90328e-06	-0.0946439	0.0989929	0.339038	21.3118
1698	Phosphate to glutamate ratio	rs4861066	G	0.0681099	0.0150601	6.10984e-06	0.0939181	0.120474	0.435644	20.4534
1699	Phosphate to glutamate ratio	rs6122036	G	0.110594	0.0243973	5.81466e-06	-0.164406	0.163907	0.315839	20.5485
1700	Phosphate to glutamate ratio	rs62048729	C	-0.0973729	0.0200627	1.21337e-06	-0.043295	0.149723	0.772453	23.5558
1701	Phosphate to glutamate ratio	rs62354638	A	0.232886	0.0411382	1.50445e-08	0.529575	0.279343	0.0579882	32.0477
1702	Phosphate to glutamate ratio	rs6498990	G	0.091392	0.0190534	1.61361e-06	-0.0465801	0.124721	0.708796	23.0076
1703	Phosphate to glutamate ratio	rs758587	A	0.0715491	0.015275	2.81251e-06	0.0128816	0.0989418	0.896414	21.9405
1704	Phosphate to glutamate ratio	rs77627840	T	-0.178811	0.0386893	3.80586e-06	-0.34258	0.228787	0.134297	21.3603
1705	Phosphate to glutamate ratio	rs9785278	C	-0.114332	0.0247509	3.85014e-06	-0.0405177	0.149031	0.785719	21.338
1706	8-methoxykynurenate levels	rs10039028	G	-0.0854513	0.0192889	9.41969e-06	-0.0878701	0.101422	0.38628	19.6256
1707	8-methoxykynurenate levels	rs10141997	A	0.0871385	0.0192502	5.9932e-06	-0.0753427	0.110615	0.495793	20.4904
1708	8-methoxykynurenate levels	rs114534035	G	-0.228931	0.0474027	1.36884e-06	-0.216871	0.274339	0.429222	23.324
1709	8-methoxykynurenate levels	rs11590237	G	0.122613	0.0271352	6.22496e-06	-0.221315	0.151336	0.14363	20.4177
1710	8-methoxykynurenate levels	rs117758483	A	-0.178842	0.0404546	9.83332e-06	0.16822	0.27298	0.537738	19.5435
1711	8-methoxykynurenate levels	rs12755613	A	0.0812159	0.0181991	8.09542e-06	0.116564	0.104252	0.263525	19.9151
1712	8-methoxykynurenate levels	rs138218402	G	-0.282099	0.0631692	7.97808e-06	0.425967	0.305591	0.163345	19.9431
1713	8-methoxykynurenate levels	rs139503849	A	-0.426619	0.0953226	7.62252e-06	-0.382844	0.80543	0.634553	20.0304
1714	8-methoxykynurenate levels	rs150629880	A	-0.414425	0.0916701	6.15983e-06	-0.340892	0.376772	0.365586	20.4379
1715	8-methoxykynurenate levels	rs1711178	T	0.122746	0.0267112	4.32118e-06	0.0495021	0.146808	0.735975	21.1168
1716	8-methoxykynurenate levels	rs2560611	T	-0.147203	0.0308571	1.83788e-06	-0.238747	0.221898	0.281958	22.7574
1717	8-methoxykynurenate levels	rs4148324	G	0.107194	0.0178821	2.04103e-09	-0.0513878	0.101158	0.611456	35.9339
1718	8-methoxykynurenate levels	rs4464786	C	0.100146	0.0169789	3.67379e-09	0.0225674	0.0999168	0.821308	34.7895
1719	8-methoxykynurenate levels	rs56241897	T	-0.162884	0.0324913	5.35421e-07	0.0947928	0.22479	0.673248	25.1317
1720	8-methoxykynurenate levels	rs59567925	A	0.0930346	0.019165	1.20753e-06	0.015953	0.100931	0.874411	23.5652
1721	8-methoxykynurenate levels	rs61372828	A	0.563626	0.120306	2.80054e-06	4.08042	1.59514	0.0105264	21.9486
1722	8-methoxykynurenate levels	rs62244402	A	-0.185412	0.0397171	3.03692e-06	0.00327456	0.196749	0.986721	21.7932
1723	8-methoxykynurenate levels	rs67235003	G	-0.104507	0.0221648	2.41735e-06	0.0451033	0.121145	0.709663	22.2312
1724	8-methoxykynurenate levels	rs6783893	C	0.0859493	0.0191028	6.81793e-06	0.0420761	0.111019	0.70469	20.2437
1725	8-methoxykynurenate levels	rs6869382	T	0.081454	0.0177961	4.71562e-06	-0.0366948	0.107108	0.731902	20.9496
1726	8-methoxykynurenate levels	rs72790786	G	0.117451	0.0261148	6.87655e-06	-0.0247676	0.157734	0.875228	20.2274
1727	8-methoxykynurenate levels	rs73005543	C	-0.389715	0.0867657	7.06974e-06	-0.139819	0.662086	0.832748	20.1743
1728	8-methoxykynurenate levels	rs73251787	G	0.132849	0.0294498	6.45083e-06	0.0333941	0.158419	0.833046	20.3494
1729	8-methoxykynurenate levels	rs9365507	G	-0.0754817	0.0169664	8.63175e-06	0.0244725	0.104368	0.814609	19.7926
1730	X-25957 levels	rs10040302	A	-0.212892	0.0474413	7.20687e-06	0.0961205	0.308321	0.755226	20.1375
1731	X-25957 levels	rs10118407	T	-0.145212	0.0282272	2.68388e-07	0.0583033	0.154867	0.706565	26.4648
1732	X-25957 levels	rs10850282	C	-0.0857962	0.0183791	3.03959e-06	0.122231	0.10694	0.253045	21.7915
1733	X-25957 levels	rs115593737	C	0.243408	0.0544518	7.81591e-06	0.00787913	0.554326	0.988659	19.9823
1734	X-25957 levels	rs116766811	G	0.350006	0.0743407	2.49998e-06	0.321396	0.339475	0.343769	22.1665
1735	X-25957 levels	rs11807162	A	0.115289	0.025924	8.69912e-06	0.257955	0.15514	0.0963696	19.7775
1736	X-25957 levels	rs12554289	G	-0.189107	0.0383012	7.91826e-07	-0.361254	0.302054	0.231699	24.3776
1737	X-25957 levels	rs13223379	A	-0.0773127	0.0173702	8.55176e-06	0.0848027	0.107933	0.432046	19.8103
1738	X-25957 levels	rs138090831	T	0.275346	0.0607882	5.90943e-06	0.76803	0.599644	0.200261	20.5172
1739	X-25957 levels	rs147531999	C	-0.462527	0.0958166	1.38461e-06	-1.0776	1.70222	0.5267	23.302
1740	X-25957 levels	rs148119793	T	0.237172	0.052778	6.99728e-06	-0.374512	0.989795	0.705154	20.1939
1741	X-25957 levels	rs34690813	G	0.214855	0.0479204	7.33985e-06	-0.129152	0.338996	0.703215	20.1025
1742	X-25957 levels	rs412655	G	0.0774559	0.0167993	4.01357e-06	0.0974379	0.0986162	0.323128	21.2582
1743	X-25957 levels	rs4316481	T	0.0798184	0.0175637	5.50636e-06	-0.00597131	0.108156	0.955971	20.6526
1744	X-25957 levels	rs56032998	A	0.266359	0.0584485	5.18492e-06	-0.254936	0.394196	0.517812	20.7677
1745	X-25957 levels	rs62093218	T	-0.193577	0.0404112	1.66617e-06	-0.307628	0.460379	0.504003	22.9458
1746	X-25957 levels	rs720475	A	0.0960914	0.0187752	3.08778e-07	0.00115012	0.113069	0.991884	26.1939
1747	X-25957 levels	rs72779326	T	0.137046	0.0281377	1.11284e-06	0.086292	0.144571	0.550585	23.7222
1748	X-25957 levels	rs7734548	G	0.170414	0.0384119	9.1437e-06	-0.444243	0.28956	0.124981	19.6824
1749	Ethyl alpha-glucopyranoside levels	rs10042017	T	0.105087	0.021329	8.35116e-07	0.085644	0.126376	0.497966	24.2749
1750	Ethyl alpha-glucopyranoside levels	rs10224999	A	0.0834602	0.0184293	5.93598e-06	-0.00484498	0.104877	0.963153	20.5088
1751	Ethyl alpha-glucopyranoside levels	rs116923340	G	0.238806	0.0521886	4.74357e-06	-0.432629	0.387183	0.263834	20.9382
1752	Ethyl alpha-glucopyranoside levels	rs117092865	A	0.192002	0.0428732	7.52129e-06	0.258459	0.326648	0.4288	20.0558
1753	Ethyl alpha-glucopyranoside levels	rs117314683	A	0.140305	0.0300683	3.06815e-06	-0.0155955	0.177404	0.929949	21.7735
1754	Ethyl alpha-glucopyranoside levels	rs12429969	C	-0.156364	0.0319081	9.56096e-07	-0.108199	0.150773	0.472986	24.0144
1755	Ethyl alpha-glucopyranoside levels	rs12660664	A	-0.0834235	0.0180563	3.83374e-06	0.023406	0.109202	0.830284	21.3461
1756	Ethyl alpha-glucopyranoside levels	rs140190426	T	0.447875	0.100443	8.23366e-06	0.38011	1.37015	0.781457	19.8827
1757	Ethyl alpha-glucopyranoside levels	rs140618621	T	0.240676	0.0533156	6.35623e-06	0.415758	0.321973	0.196605	20.3778
1758	Ethyl alpha-glucopyranoside levels	rs144094744	G	0.430093	0.0863223	6.27984e-07	-0.557304	0.506074	0.270796	24.8244
1759	Ethyl alpha-glucopyranoside levels	rs144833888	T	-0.362815	0.0807973	7.10784e-06	0.509979	0.387121	0.187716	20.164
1760	Ethyl alpha-glucopyranoside levels	rs145129354	A	0.35635	0.0794907	7.36275e-06	0.798936	0.781416	0.306582	20.0965
1761	Ethyl alpha-glucopyranoside levels	rs148049960	C	-0.443703	0.097048	4.83102e-06	-0.0967344	0.485985	0.842225	20.9031
1762	Ethyl alpha-glucopyranoside levels	rs17446308	C	-0.109562	0.0233677	2.7507e-06	-0.0452142	0.120121	0.706614	21.9831
1763	Ethyl alpha-glucopyranoside levels	rs1808919	A	0.0893625	0.0201714	9.41685e-06	-0.0872933	0.115862	0.451193	19.6263
1764	Ethyl alpha-glucopyranoside levels	rs223661	A	-0.0777133	0.0172593	6.7101e-06	-0.0520061	0.0991219	0.599815	20.2742
1765	Ethyl alpha-glucopyranoside levels	rs2433640	G	0.089537	0.0176783	4.08841e-07	0.00673861	0.101712	0.947177	25.6522
1766	Ethyl alpha-glucopyranoside levels	rs2621447	A	0.0783191	0.0177046	9.70436e-06	0.10509	0.104876	0.316325	19.5688
1767	Ethyl alpha-glucopyranoside levels	rs34191913	G	0.131571	0.0278694	2.34711e-06	-0.178917	0.185677	0.33525	22.2877
1768	Ethyl alpha-glucopyranoside levels	rs35162819	A	-0.16434	0.0353724	3.38457e-06	0.0171874	0.213379	0.935801	21.5853
1769	Ethyl alpha-glucopyranoside levels	rs358241	G	-0.11363	0.0249598	5.30038e-06	-0.157173	0.135943	0.247612	20.7254
1770	Ethyl alpha-glucopyranoside levels	rs4554693	T	-0.230948	0.0473881	1.09618e-06	0.343054	0.203119	0.0912326	23.7514
1771	Ethyl alpha-glucopyranoside levels	rs4759712	C	0.0767364	0.0171296	7.47284e-06	-0.053564	0.0990845	0.588791	20.0682
1772	Ethyl alpha-glucopyranoside levels	rs57546471	G	0.0799549	0.0173557	4.08845e-06	-0.114548	0.102099	0.261893	21.223
1773	Ethyl alpha-glucopyranoside levels	rs7423317	A	-0.153349	0.0336912	5.32338e-06	-0.118285	0.143117	0.408523	20.7171
1774	Ethyl alpha-glucopyranoside levels	rs74707563	C	-0.186641	0.0420726	9.15789e-06	0.56509	0.263466	0.0319669	19.6796
1775	Ethyl alpha-glucopyranoside levels	rs7572513	C	0.0864458	0.0179691	1.50318e-06	-0.0937213	0.0994891	0.346179	23.1438
1776	Ethyl alpha-glucopyranoside levels	rs7576413	T	-0.138203	0.0294038	2.59936e-06	0.190175	0.186151	0.306962	22.0916
1777	Ethyl alpha-glucopyranoside levels	rs79325776	G	0.271049	0.0587174	3.90907e-06	-0.4749	0.297745	0.110715	21.3089
1778	Mannitol/sorbitol levels	rs10042053	C	0.122582	0.025606	1.69107e-06	-0.161908	0.195403	0.407338	22.9176
1779	Mannitol/sorbitol levels	rs11132860	C	-0.122154	0.0275623	9.33907e-06	0.150705	0.167916	0.369452	19.6419
1780	Mannitol/sorbitol levels	rs116869393	T	0.317434	0.0715832	9.2296e-06	0.700302	0.937393	0.455018	19.6646
1781	Mannitol/sorbitol levels	rs117787070	T	0.378007	0.0750433	4.72422e-07	0.254355	0.339443	0.453658	25.3732
1782	Mannitol/sorbitol levels	rs12708366	G	0.0706676	0.0159121	8.94962e-06	0.188696	0.109407	0.0845785	19.7236
1783	Mannitol/sorbitol levels	rs12964854	T	-0.0775924	0.0159804	1.20094e-06	0.267332	0.113525	0.0185315	23.5756
1784	Mannitol/sorbitol levels	rs138735359	T	0.286071	0.0641674	8.26519e-06	-0.437811	0.34262	0.201309	19.8755
1785	Mannitol/sorbitol levels	rs140946796	G	0.373475	0.0815528	4.65981e-06	1.97635	1.03885	0.0571137	20.9723
1786	Mannitol/sorbitol levels	rs142856666	T	-0.312433	0.0699531	7.95744e-06	-0.511431	0.72704	0.48178	19.948
1787	Mannitol/sorbitol levels	rs146859896	T	0.257937	0.0574218	7.0571e-06	0.537213	0.547204	0.326228	20.1778
1788	Mannitol/sorbitol levels	rs147183690	T	0.383411	0.0787028	1.10682e-06	-1.04497	0.685009	0.127138	23.7328
1789	Mannitol/sorbitol levels	rs17633438	C	-0.210261	0.0468114	7.06671e-06	0.666419	0.385081	0.0835238	20.175
1790	Mannitol/sorbitol levels	rs2182418	G	0.0732774	0.0160384	4.90331e-06	-0.164443	0.101141	0.103977	20.8746
1791	Mannitol/sorbitol levels	rs2581076	G	-0.102848	0.0220057	2.95852e-06	0.217823	0.142189	0.125543	21.8435
1792	Mannitol/sorbitol levels	rs28789219	C	0.115953	0.0236284	9.23094e-07	0.181394	0.136221	0.182984	24.0822
1793	Mannitol/sorbitol levels	rs4923799	C	0.109447	0.0234554	3.06845e-06	-0.0749353	0.143467	0.601449	21.7732
1794	Mannitol/sorbitol levels	rs573787	C	0.0801253	0.0178483	7.14804e-06	0.140951	0.109868	0.199522	20.1533
1795	Mannitol/sorbitol levels	rs61856855	A	0.434197	0.0916534	2.16499e-06	-0.182492	0.365937	0.617992	22.4428
1796	Mannitol/sorbitol levels	rs6970525	C	0.152219	0.0343844	9.557e-06	-0.562293	0.236953	0.0176437	19.5981
1797	Mannitol/sorbitol levels	rs7186512	C	-0.0991166	0.0215715	4.33187e-06	-0.209703	0.166019	0.206543	21.1121
1798	Mannitol/sorbitol levels	rs73104508	G	0.274802	0.0573527	1.65585e-06	1.53795	0.860727	0.073969	22.9579
1799	Mannitol/sorbitol levels	rs73456129	G	0.138956	0.0308141	6.49858e-06	0.143109	0.204232	0.483477	20.3355
1800	Mannitol/sorbitol levels	rs7474686	G	-0.0933984	0.0191173	1.03148e-06	0.0705894	0.108192	0.514112	23.8685
1801	Mannitol/sorbitol levels	rs9456322	T	-0.107539	0.0239841	7.33378e-06	0.212036	0.187884	0.25909	20.1041
1802	Glucose to mannitol to sorbitol ratio	rs10042053	C	-0.117384	0.0254453	3.96552e-06	-0.161908	0.195403	0.407338	21.2815
1803	Glucose to mannitol to sorbitol ratio	rs11030081	T	-0.209112	0.0451578	3.64462e-06	0.266163	0.221861	0.230263	21.4433
1804	Glucose to mannitol to sorbitol ratio	rs111335119	T	0.356471	0.0790264	6.45874e-06	0.178845	0.539144	0.740101	20.3472
1805	Glucose to mannitol to sorbitol ratio	rs113013161	C	0.119408	0.0250143	1.8096e-06	-0.266325	0.197856	0.178283	22.7872
1806	Glucose to mannitol to sorbitol ratio	rs11733003	T	-0.234185	0.0506272	3.73383e-06	-0.451279	0.339676	0.183993	21.3969
1807	Glucose to mannitol to sorbitol ratio	rs117926511	T	0.172975	0.0358017	1.35523e-06	-0.156763	0.177294	0.376588	23.3431
1808	Glucose to mannitol to sorbitol ratio	rs12047480	G	-0.0823754	0.0162717	4.13783e-07	-0.107176	0.102183	0.29424	25.6289
1809	Glucose to mannitol to sorbitol ratio	rs12937941	C	0.0762224	0.0161924	2.51019e-06	-0.121706	0.0996392	0.22191	22.1586
1810	Glucose to mannitol to sorbitol ratio	rs142856666	T	0.309734	0.06927	7.77074e-06	-0.511431	0.72704	0.48178	19.9934
1811	Glucose to mannitol to sorbitol ratio	rs147183690	T	-0.382087	0.0777779	8.99046e-07	-1.04497	0.685009	0.127138	24.133
1812	Glucose to mannitol to sorbitol ratio	rs192946539	A	-0.333119	0.0719416	3.64934e-06	-0.0616887	0.300984	0.837606	21.4407
1813	Glucose to mannitol to sorbitol ratio	rs2037033	C	-0.0910448	0.0195933	3.37216e-06	0.0660764	0.117225	0.572979	21.5921
1814	Glucose to mannitol to sorbitol ratio	rs2963859	G	0.099594	0.0207264	1.54618e-06	0.0867476	0.121984	0.476997	23.0897
1815	Glucose to mannitol to sorbitol ratio	rs3209531	A	-0.111723	0.0233047	1.63491e-06	0.183663	0.136168	0.1774	22.9825
1816	Glucose to mannitol to sorbitol ratio	rs4620955	T	-0.119081	0.0269539	9.96346e-06	-0.0170864	0.185455	0.926593	19.5183
1817	Glucose to mannitol to sorbitol ratio	rs4923799	C	-0.107575	0.0233249	3.98775e-06	-0.0749353	0.143467	0.601449	21.2708
1818	Glucose to mannitol to sorbitol ratio	rs67860080	A	0.0992133	0.0203788	1.12472e-06	-0.155115	0.123246	0.208184	23.7019
1819	Glucose to mannitol to sorbitol ratio	rs72686493	G	0.132636	0.0285289	3.33258e-06	0.114918	0.160906	0.47511	21.6149
1820	Glucose to mannitol to sorbitol ratio	rs73104508	G	-0.253967	0.0565732	7.14982e-06	1.53795	0.860727	0.073969	20.1527
1821	Glucose to mannitol to sorbitol ratio	rs73221998	C	0.120487	0.0263331	4.75083e-06	0.20566	0.142104	0.147825	20.9352
1822	Glucose to mannitol to sorbitol ratio	rs75415613	A	0.225292	0.0506714	8.74284e-06	0.370301	0.379464	0.329138	19.7681
1823	Glucose to mannitol to sorbitol ratio	rs7841560	C	-0.0837306	0.0185134	6.10568e-06	-0.0659197	0.109983	0.548933	20.4548
1824	Glucose to mannitol to sorbitol ratio	rs79104320	T	0.104739	0.0231947	6.31196e-06	-0.0900716	0.134772	0.503925	20.391
1825	Glucose to mannitol to sorbitol ratio	rs79290735	G	-0.190715	0.0429705	9.0682e-06	0.423639	0.536284	0.429555	19.6983
1826	Glucose to mannitol to sorbitol ratio	rs79643948	C	0.237682	0.0531207	7.66359e-06	-0.257723	0.333487	0.439634	20.02
1827	Hexadecadienoate (16:2n6) levels	rs10042124	A	0.0696319	0.0156291	8.3786e-06	-0.0384288	0.102776	0.708471	19.8495
1828	Hexadecadienoate (16:2n6) levels	rs10220650	T	-0.170156	0.0379492	7.33334e-06	-0.26294	0.333069	0.429851	20.1043
1829	Hexadecadienoate (16:2n6) levels	rs10491720	C	0.136456	0.0308609	9.79466e-06	0.491965	0.214401	0.021756	19.551
1830	Hexadecadienoate (16:2n6) levels	rs113615745	T	0.15592	0.0350744	8.77271e-06	0.187767	0.182889	0.304576	19.7616
1831	Hexadecadienoate (16:2n6) levels	rs113915691	A	-0.136926	0.0296783	3.95607e-06	0.341979	0.160606	0.0332292	21.286
1832	Hexadecadienoate (16:2n6) levels	rs116530753	A	-0.149836	0.0331518	6.19281e-06	0.148441	0.283046	0.599971	20.4276
1833	Hexadecadienoate (16:2n6) levels	rs116802958	G	0.281428	0.0630603	8.08799e-06	0.0418165	0.39504	0.915698	19.9169
1834	Hexadecadienoate (16:2n6) levels	rs11709316	T	-0.275508	0.0605919	5.44295e-06	-0.194256	0.519712	0.70857	20.6747
1835	Hexadecadienoate (16:2n6) levels	rs117966847	A	-0.189206	0.0425964	8.91991e-06	-0.574014	0.384494	0.135461	19.7299
1836	Hexadecadienoate (16:2n6) levels	rs12236927	A	0.0681379	0.0147182	3.66562e-06	0.0141972	0.0986714	0.885592	21.4323
1837	Hexadecadienoate (16:2n6) levels	rs12504891	C	-0.0811506	0.0182065	8.30212e-06	-0.202741	0.115097	0.0781574	19.8669
1838	Hexadecadienoate (16:2n6) levels	rs145376710	T	-0.142268	0.030149	2.37225e-06	0.000414588	0.194247	0.998297	22.2674
1839	Hexadecadienoate (16:2n6) levels	rs566623596	C	-0.535069	0.116048	4.01224e-06	-1.02762	3.19388	0.747644	21.2591
1840	Hexadecadienoate (16:2n6) levels	rs58797085	C	-0.0781837	0.0173038	6.23363e-06	-0.0365545	0.13173	0.781399	20.415
1841	Hexadecadienoate (16:2n6) levels	rs60568302	A	0.199201	0.0420366	2.15054e-06	0.00486879	0.283349	0.986291	22.4558
1842	Hexadecadienoate (16:2n6) levels	rs698057	T	0.186153	0.0405194	4.34462e-06	0.111074	0.263468	0.67333	21.1064
1843	Hexadecadienoate (16:2n6) levels	rs80053496	A	-0.252852	0.0500287	4.32327e-07	-0.306607	0.419882	0.465255	25.5443
1844	Hexadecadienoate (16:2n6) levels	rs8075929	A	-0.203859	0.0446481	4.97362e-06	-0.0807356	0.3964	0.83861	20.8475
1845	Glutamate to cysteine ratio	rs10042254	G	-0.103351	0.022977	6.85913e-06	-0.328443	0.178633	0.065966	20.2322
1846	Glutamate to cysteine ratio	rs112520895	A	0.308775	0.0640808	1.44621e-06	-0.0277462	0.252314	0.912436	23.2182
1847	Glutamate to cysteine ratio	rs11640635	G	0.165583	0.0345252	1.61868e-06	0.156902	0.184118	0.394112	23.0017
1848	Glutamate to cysteine ratio	rs117055581	C	-0.190685	0.043037	9.39236e-06	-0.0874868	0.482984	0.856259	19.6313
1849	Glutamate to cysteine ratio	rs1205317	C	0.0695253	0.0150945	4.10508e-06	0.00457849	0.0993629	0.963248	21.2153
1850	Glutamate to cysteine ratio	rs12086726	G	0.0919268	0.0191966	1.67862e-06	-0.104926	0.129726	0.418614	22.9317
1851	Glutamate to cysteine ratio	rs12099786	A	-0.135897	0.0284968	1.85278e-06	0.0874607	0.19821	0.659031	22.7419
1852	Glutamate to cysteine ratio	rs135586	G	-0.0674401	0.0149836	6.76555e-06	0.0357494	0.100091	0.720965	20.2583
1853	Glutamate to cysteine ratio	rs141338828	C	0.342503	0.0763795	7.3176e-06	1.51439	1.5972	0.34305	20.1083
1854	Glutamate to cysteine ratio	rs146876663	G	-0.370862	0.0775943	1.75732e-06	0.0775027	0.362174	0.830552	22.8436
1855	Glutamate to cysteine ratio	rs2660831	C	-0.125401	0.0234542	8.95971e-08	0.177783	0.165751	0.283454	28.5865
1856	Glutamate to cysteine ratio	rs35552971	A	0.175285	0.0385095	5.32053e-06	0.179695	0.412792	0.663334	20.7183
1857	Glutamate to cysteine ratio	rs3903707	A	0.135137	0.0303777	8.64534e-06	0.115648	0.212974	0.58712	19.7897
1858	Glutamate to cysteine ratio	rs60253740	T	-0.111043	0.0202168	3.96086e-08	0.120853	0.138247	0.38202	30.1688
1859	Glutamate to cysteine ratio	rs61883501	C	-0.206765	0.0448397	4.0035e-06	0.116321	0.391658	0.76647	21.2632
1860	Glutamate to cysteine ratio	rs62354638	A	-0.249392	0.0423424	3.86431e-09	0.529575	0.279343	0.0579882	34.6908
1861	Glutamate to cysteine ratio	rs67165923	A	-0.143896	0.0302932	2.03299e-06	-0.0368472	0.177002	0.835093	22.5635
1862	Glutamate to cysteine ratio	rs7098452	G	0.109256	0.0230129	2.05833e-06	0.0930319	0.134276	0.488411	22.5397
1863	Glutamate to cysteine ratio	rs71646762	A	0.17587	0.0389853	6.44686e-06	-0.139195	0.254078	0.5838	20.3508
1864	Glutamate to cysteine ratio	rs72944282	T	0.154008	0.0342699	6.99076e-06	-0.353805	0.226946	0.119	20.1958
1865	Glutamate to cysteine ratio	rs72980402	A	0.109267	0.0240891	5.73385e-06	-0.229584	0.147756	0.120231	20.5749
1866	Glutamate to cysteine ratio	rs7324476	C	-0.0932744	0.0201818	3.80577e-06	-0.276733	0.126998	0.0293285	21.3602
1867	Glutamate to cysteine ratio	rs732912	A	0.0907781	0.0189375	1.63847e-06	-0.22044	0.115789	0.0569351	22.9782
1868	Glutamate to cysteine ratio	rs7350419	A	-0.0706803	0.0159121	8.91593e-06	0.0504487	0.0991584	0.610914	19.7307
1869	Glutamate to cysteine ratio	rs75311326	T	0.0992275	0.0214475	3.7184e-06	0.0123853	0.151767	0.934959	21.4048
1870	Glutamate to cysteine ratio	rs76757888	A	-0.158867	0.0357243	8.70677e-06	0.444518	0.294452	0.131134	19.7761
1871	Glutamate to cysteine ratio	rs7686257	C	-0.068983	0.0150826	4.79224e-06	0.142813	0.107108	0.182414	20.9186
1872	Glutamate to cysteine ratio	rs9492323	G	0.120687	0.026943	7.48722e-06	0.355553	0.253022	0.159955	20.0645
1873	X-17357 levels	rs10042752	G	0.0899928	0.0185859	1.28549e-06	-0.0799302	0.114613	0.485558	23.4449
1874	X-17357 levels	rs11088558	A	0.0928872	0.0191682	1.26039e-06	-0.0695962	0.129237	0.59022	23.4828
1875	X-17357 levels	rs113555347	A	0.181574	0.0410386	9.6678e-06	0.226171	0.211346	0.284554	19.5759
1876	X-17357 levels	rs113665082	T	0.383996	0.0706555	5.48685e-08	-0.564792	0.402545	0.160601	29.5367
1877	X-17357 levels	rs115911030	A	-0.120308	0.0259358	3.50648e-06	-0.112649	0.171709	0.511793	21.5174
1878	X-17357 levels	rs117036997	A	0.19685	0.0433693	5.65404e-06	-0.192707	0.348302	0.580076	20.6018
1879	X-17357 levels	rs117456471	A	-0.174225	0.0392629	9.10527e-06	-0.286709	0.304886	0.347022	19.6905
1880	X-17357 levels	rs117545152	A	-0.184213	0.0414177	8.67936e-06	0.103404	0.212709	0.626875	19.7819
1881	X-17357 levels	rs12360633	T	-0.135098	0.0288692	2.87354e-06	-0.0922863	0.180818	0.609784	21.8992
1882	X-17357 levels	rs12943295	C	-0.106856	0.0240322	8.73276e-06	0.157056	0.136662	0.250462	19.7702
1883	X-17357 levels	rs1392114	C	-0.072302	0.0152227	2.0379e-06	-0.0990751	0.0987685	0.315811	22.5589
1884	X-17357 levels	rs2910993	C	-0.125977	0.018994	3.30199e-11	0.0212363	0.112039	0.849666	43.9896
1885	X-17357 levels	rs56196860	A	-0.199471	0.0439318	5.61326e-06	-0.125214	0.45583	0.783551	20.6159
1886	X-17357 levels	rs61863623	C	0.14597	0.0324375	6.79446e-06	-0.751877	0.258195	0.00359071	20.2503
1887	X-17357 levels	rs62471929	G	0.239527	0.0340223	1.91844e-12	-0.320145	0.258022	0.214694	49.5657
1888	X-17357 levels	rs6441051	T	0.0729491	0.0154981	2.51444e-06	0.0588167	0.102864	0.567464	22.1556
1889	X-17357 levels	rs6901419	G	-0.210741	0.0457856	4.16912e-06	-0.187157	0.88403	0.832334	21.1856
1890	X-17357 levels	rs72639149	C	-0.0870303	0.0191784	5.6808e-06	0.0972382	0.124616	0.435212	20.5928
1891	X-17357 levels	rs76491438	T	-0.272285	0.0599843	5.64485e-06	-0.513198	1.00606	0.609978	20.605
1892	X-17357 levels	rs77341791	G	0.248587	0.0541237	4.37059e-06	0.7796	0.472903	0.099243	21.0951
1893	X-17357 levels	rs7798199	G	0.0701106	0.0154145	5.40695e-06	-0.0959521	0.100322	0.338847	20.6875
1894	X-17357 levels	rs78244989	G	0.21196	0.0408041	2.05177e-07	-0.302346	0.32438	0.351298	26.9836
1895	X-17357 levels	rs78702581	T	-0.377771	0.076941	9.11312e-07	0.561926	0.440548	0.202128	24.1069
1896	X-17357 levels	rs7928134	G	0.255349	0.0161294	1.89306e-56	-0.0223771	0.107191	0.834637	250.629
1897	X-17357 levels	rs79576557	A	-0.24375	0.0483454	4.61048e-07	0.0408567	0.365577	0.911014	25.4202
1898	X-17357 levels	rs79909222	T	0.129523	0.0286944	6.36486e-06	-0.142947	0.194914	0.463323	20.3751
1899	X-17357 levels	rs80147006	C	-0.247854	0.0519114	1.80102e-06	0.48725	0.449933	0.278835	22.7964
1900	X-17357 levels	rs928771	G	-0.069241	0.0152078	5.28915e-06	-0.131278	0.101681	0.196678	20.7297
1901	X-17357 levels	rs9288520	A	-0.100753	0.0225664	8.01733e-06	0.0118194	0.143133	0.934188	19.9339
1902	X-17357 levels	rs9390185	G	0.102925	0.0232712	9.73962e-06	-0.165802	0.168463	0.325014	19.5616
1903	X-17357 levels	rs9642091	C	0.179258	0.0186677	7.79916e-22	0.0806729	0.123732	0.514401	92.2095
1904	5alpha-pregnan-diol disulfate levels	rs10043074	C	0.148038	0.032423	4.97531e-06	-0.0176371	0.129031	0.891277	20.8468
1905	5alpha-pregnan-diol disulfate levels	rs10054038	G	0.370968	0.0812045	4.91646e-06	-1.03679	0.542836	0.0561397	20.8695
1906	5alpha-pregnan-diol disulfate levels	rs10491431	A	0.345496	0.026958	1.33272e-37	0.0701413	0.144342	0.627012	164.252
1907	5alpha-pregnan-diol disulfate levels	rs11715086	C	-0.154469	0.0346213	8.13229e-06	0.166163	0.182729	0.36317	19.9065
1908	5alpha-pregnan-diol disulfate levels	rs138427031	T	0.41035	0.0909414	6.41439e-06	0.102053	0.397035	0.797149	20.3604
1909	5alpha-pregnan-diol disulfate levels	rs143690814	C	0.372122	0.0814314	4.88274e-06	-0.12214	0.425576	0.774112	20.8827
1910	5alpha-pregnan-diol disulfate levels	rs1441392	T	-0.199765	0.0437383	4.94118e-06	0.0287965	0.220675	0.896176	20.86
1911	5alpha-pregnan-diol disulfate levels	rs1466405	C	-0.136534	0.0300128	5.38548e-06	-0.01714	0.133036	0.897486	20.6952
1912	5alpha-pregnan-diol disulfate levels	rs148881026	A	0.483418	0.096654	5.68758e-07	-0.162367	0.329774	0.622467	25.0153
1913	5alpha-pregnan-diol disulfate levels	rs17614438	T	-0.107385	0.0237916	6.37389e-06	-0.00106072	0.117498	0.992797	20.3723
1914	5alpha-pregnan-diol disulfate levels	rs17812022	T	0.165059	0.0368474	7.4803e-06	-0.0753593	0.158047	0.633493	20.0662
1915	5alpha-pregnan-diol disulfate levels	rs181762217	A	0.413317	0.0886608	3.13481e-06	0.0392125	0.220783	0.859032	21.7322
1916	5alpha-pregnan-diol disulfate levels	rs185522312	A	-0.299397	0.0677449	9.89367e-06	-0.475265	0.4296	0.268599	19.5318
1917	5alpha-pregnan-diol disulfate levels	rs212100	C	0.20548	0.0326396	3.06557e-10	-0.00246823	0.138938	0.985826	39.6323
1918	5alpha-pregnan-diol disulfate levels	rs2246254	C	-0.613143	0.138036	8.91676e-06	1.02664	2.76709	0.710623	19.7305
1919	5alpha-pregnan-diol disulfate levels	rs28632798	C	0.168669	0.0372617	5.9935e-06	-0.0308347	0.204812	0.88033	20.4902
1920	5alpha-pregnan-diol disulfate levels	rs4395834	T	0.0989743	0.0219319	6.39752e-06	-0.145259	0.104947	0.166322	20.3654
1921	5alpha-pregnan-diol disulfate levels	rs56242241	A	0.57188	0.124057	4.03e-06	1.05132	0.589187	0.074367	21.2504
1922	5alpha-pregnan-diol disulfate levels	rs58418946	T	0.597311	0.127174	2.64252e-06	-0.161287	0.415532	0.697908	22.0599
1923	5alpha-pregnan-diol disulfate levels	rs61782471	T	-0.285536	0.0624321	4.79536e-06	-0.123936	0.316678	0.695529	20.9173
1924	5alpha-pregnan-diol disulfate levels	rs72878234	G	0.344644	0.0752748	4.68356e-06	0.0968468	0.412711	0.814473	20.9625
1925	5alpha-pregnan-diol disulfate levels	rs79486795	G	-0.25688	0.0558366	4.21329e-06	-0.100355	0.213902	0.638952	21.1652
1926	X-23782 levels	rs10043238	C	0.0720785	0.0162383	9.04609e-06	0.173341	0.109649	0.113907	19.7029
1927	X-23782 levels	rs1075485	A	0.0814206	0.0162995	5.87499e-07	-0.142196	0.109982	0.196046	24.9528
1928	X-23782 levels	rs117353725	A	0.222727	0.048091	3.63255e-06	0.217957	0.397623	0.583589	21.4495
1929	X-23782 levels	rs117676889	C	0.218655	0.043584	5.25188e-07	0.576161	0.349553	0.0992956	25.1689
1930	X-23782 levels	rs12209735	T	-0.144715	0.0292995	7.84571e-07	0.0807679	0.250164	0.746801	24.3953
1931	X-23782 levels	rs143663765	T	-0.360802	0.0805669	7.52432e-06	-0.122197	0.339149	0.71862	20.0551
1932	X-23782 levels	rs1474176	G	0.0684486	0.0152015	6.70828e-06	-0.0241885	0.100147	0.809145	20.2748
1933	X-23782 levels	rs1580550	C	0.171987	0.0329924	1.85887e-07	0.071618	0.179062	0.689184	27.1746
1934	X-23782 levels	rs2121125	T	-0.0684256	0.0152975	7.71362e-06	0.043697	0.103689	0.673446	20.0077
1935	X-23782 levels	rs3112826	A	-0.0789486	0.0174584	6.12266e-06	0.0378555	0.102366	0.711528	20.4494
1936	X-23782 levels	rs4529574	G	0.101346	0.0222859	5.42701e-06	0.103175	0.122295	0.398859	20.6801
1937	X-23782 levels	rs7040332	T	0.0724916	0.0152291	1.93514e-06	-0.00470228	0.0996008	0.962345	22.6583
1938	X-23782 levels	rs72843776	C	-0.235069	0.0468487	5.23191e-07	-0.360531	0.315931	0.2538	25.1765
1939	X-23782 levels	rs76759186	G	-0.232884	0.0522039	8.15634e-06	0.450124	0.510283	0.377719	19.9009
1940	X-23782 levels	rs78052874	A	-0.223944	0.0471357	2.02364e-06	0.451364	0.331952	0.173916	22.5725
1941	X-23782 levels	rs80053496	A	-0.241725	0.0517426	2.98731e-06	-0.306607	0.419882	0.465255	21.8246
1942	X-23782 levels	rs887829	T	0.0834006	0.0158813	1.50859e-07	-0.0510931	0.101152	0.613478	27.5782
1943	X-23782 levels	rs9551925	G	0.0795028	0.0169194	2.6153e-06	0.119234	0.122218	0.329272	22.0798
1944	Pyruvate levels	rs10044998	A	0.28079	0.0612305	4.52275e-06	-0.403095	0.397362	0.310379	21.0294
1945	Pyruvate levels	rs10212643	C	0.119578	0.0270537	9.86924e-06	0.198988	0.137737	0.148543	19.5366
1946	Pyruvate levels	rs10851243	C	-0.0964673	0.0217719	9.38777e-06	-0.247632	0.122314	0.0429121	19.6321
1947	Pyruvate levels	rs114927772	T	0.256271	0.0556725	4.16061e-06	0.214645	0.782907	0.783958	21.1893
1948	Pyruvate levels	rs115199424	T	-0.122725	0.0245981	6.06248e-07	-0.136625	0.138301	0.323212	24.8922
1949	Pyruvate levels	rs117775515	T	0.207489	0.0456558	5.50311e-06	-0.1385	0.223544	0.535545	20.6537
1950	Pyruvate levels	rs13332352	C	0.2479	0.0523425	2.17855e-06	0.0545238	0.435914	0.900461	22.4308
1951	Pyruvate levels	rs144880202	C	-0.252142	0.054686	4.0125e-06	0.137856	0.324952	0.671393	21.2588
1952	Pyruvate levels	rs2392871	A	0.0799564	0.0169903	2.52623e-06	-0.0889634	0.1061	0.401758	22.1465
1953	Pyruvate levels	rs325001	T	0.0705028	0.0159369	9.69522e-06	0.136283	0.0988702	0.16808	19.5706
1954	Pyruvate levels	rs34668825	G	-0.172339	0.0363918	2.18358e-06	0.179533	0.291221	0.537575	22.4264
1955	Pyruvate levels	rs4665972	C	-0.0763485	0.0158022	1.35501e-06	0.191315	0.101982	0.0606611	23.3435
1956	Pyruvate levels	rs55712631	A	0.110958	0.0249515	8.70989e-06	0.0517875	0.13154	0.693801	19.7753
1957	Pyruvate levels	rs58559223	A	0.141225	0.0286665	8.3729e-07	-0.0526666	0.280249	0.850933	24.2702
1958	Pyruvate levels	rs6742589	T	0.0836304	0.0183094	4.93283e-06	0.018129	0.113639	0.873249	20.8632
1959	Pyruvate levels	rs6797859	G	0.108934	0.0237213	4.38485e-06	0.250893	0.170308	0.140704	21.0887
1960	Pyruvate levels	rs7089734	A	0.0789937	0.0174642	6.092e-06	-0.0285005	0.108708	0.793186	20.4591
1961	Pyruvate levels	rs73453892	T	0.0938813	0.021223	9.70894e-06	0.123097	0.124178	0.321542	19.5679
1962	Pyruvate levels	rs7478572	A	0.501309	0.113141	9.38681e-06	1.04424	1.43557	0.466975	19.6323
1963	Pyruvate levels	rs7796905	C	-0.0723907	0.0155899	3.42681e-06	-0.0433735	0.0989772	0.661229	21.5615
1964	Pyruvate levels	rs7831951	A	-0.0731734	0.0165633	9.97026e-06	-0.019217	0.105677	0.855703	19.517
1965	Pyruvate levels	rs79888339	T	-0.298224	0.0655401	5.35793e-06	0.694458	0.472834	0.141911	20.7048
1966	Hexadecanedioate (C16-DC) levels	rs10045630	A	-0.0789452	0.0158415	6.24669e-07	0.153628	0.102488	0.133877	24.8347
1967	Hexadecanedioate (C16-DC) levels	rs11045806	A	-0.228334	0.0188888	1.21721e-33	-0.0874446	0.155175	0.57308	146.128
1968	Hexadecanedioate (C16-DC) levels	rs11247224	G	0.0671353	0.015034	7.98625e-06	0.0633463	0.0989435	0.522025	19.9413
1969	Hexadecanedioate (C16-DC) levels	rs113204178	G	0.472819	0.0991819	1.86815e-06	-0.0775078	0.369097	0.833673	22.7261
1970	Hexadecanedioate (C16-DC) levels	rs12406866	T	0.107603	0.018556	6.67727e-09	0.0764952	0.117866	0.516336	33.6264
1971	Hexadecanedioate (C16-DC) levels	rs1357103	T	-0.0848339	0.0170345	6.35397e-07	0.190589	0.124985	0.127286	24.8016
1972	Hexadecanedioate (C16-DC) levels	rs146273038	T	-0.281032	0.0621341	6.09736e-06	0.15659	0.280247	0.576327	20.4575
1973	Hexadecanedioate (C16-DC) levels	rs147509526	T	0.320819	0.0651895	8.59564e-07	-0.0805352	0.282455	0.775549	24.2195
1974	Hexadecanedioate (C16-DC) levels	rs1859792	C	0.0738626	0.0162338	5.36612e-06	0.140758	0.101074	0.163733	20.7018
1975	Hexadecanedioate (C16-DC) levels	rs2240648	G	0.0712025	0.0158115	6.69343e-06	0.150258	0.10334	0.145941	20.2789
1976	Hexadecanedioate (C16-DC) levels	rs2425637	T	-0.0744535	0.01514	8.75883e-07	-0.0719824	0.0989219	0.466816	24.1835
1977	Hexadecanedioate (C16-DC) levels	rs35746477	G	-0.10575	0.0176234	1.96646e-09	0.0847403	0.112474	0.451197	36.0065
1978	Hexadecanedioate (C16-DC) levels	rs4149056	C	0.515822	0.0197078	5.32828e-151	0.109622	0.124082	0.376986	685.052
1979	Hexadecanedioate (C16-DC) levels	rs4498360	A	0.071542	0.0153655	3.224e-06	0.0543375	0.0989726	0.582995	21.6785
1980	Hexadecanedioate (C16-DC) levels	rs55678431	G	0.116657	0.0263601	9.62178e-06	0.0230947	0.14456	0.873071	19.5852
1981	Hexadecanedioate (C16-DC) levels	rs56251182	T	-0.25299	0.0564641	7.44505e-06	0.487214	0.389023	0.210422	20.0753
1982	Hexadecanedioate (C16-DC) levels	rs56260745	T	-0.192647	0.0435994	9.93537e-06	-0.151512	0.264868	0.567302	19.5238
1983	Hexadecanedioate (C16-DC) levels	rs57613624	G	-0.0691458	0.0154562	7.68915e-06	-0.172681	0.10295	0.0934781	20.0136
1984	Hexadecanedioate (C16-DC) levels	rs653558	C	0.0757847	0.0170564	8.86392e-06	0.0128484	0.117252	0.912743	19.7419
1985	Hexadecanedioate (C16-DC) levels	rs714373	C	-0.074433	0.0165863	7.2024e-06	0.0959233	0.102287	0.348357	20.1387
1986	Hexadecanedioate (C16-DC) levels	rs7148137	T	-0.0688177	0.015237	6.28779e-06	-0.00918127	0.0991817	0.926245	20.3986
1987	Hexadecanedioate (C16-DC) levels	rs78865028	T	0.131331	0.0287812	5.04069e-06	-0.0416615	0.176103	0.812987	20.8217
1988	Hexadecanedioate (C16-DC) levels	rs8002379	C	-0.0666287	0.0149929	8.82899e-06	-0.122921	0.100967	0.223439	19.7493
1989	Hexadecanedioate (C16-DC) levels	rs9459497	C	0.0711684	0.0153479	3.5348e-06	-0.0969699	0.0998934	0.331681	21.5019
1990	X-21467 levels	rs10045891	A	-0.0873659	0.0187424	3.14064e-06	0.0423714	0.124313	0.733221	21.7287
1991	X-21467 levels	rs1047891	A	0.164416	0.016738	8.96833e-23	0.136122	0.106239	0.200094	96.4897
1992	X-21467 levels	rs1057868	T	0.0907102	0.0171496	1.22748e-07	0.0845312	0.10105	0.402858	27.9772
1993	X-21467 levels	rs10897407	G	-0.0923181	0.0159912	7.7845e-09	0.0956534	0.102995	0.353033	33.3282
1994	X-21467 levels	rs114114736	T	-0.222654	0.0496226	7.22471e-06	-0.436591	0.452074	0.334168	20.1327
1995	X-21467 levels	rs117163309	T	-0.248098	0.0530772	2.94974e-06	0.14442	0.329976	0.661627	21.8489
1996	X-21467 levels	rs117988024	A	-0.314337	0.0632951	6.82725e-07	-0.171675	0.268672	0.522838	24.6633
1997	X-21467 levels	rs12318075	G	0.42818	0.0201222	1.77985e-100	0.147437	0.108905	0.175796	452.795
1998	X-21467 levels	rs13402320	G	-0.084089	0.0188366	8.03978e-06	-0.100507	0.115194	0.382937	19.9284
[truncated: 28,278 more rows]

## Sheet: Supplementary table 2
Supplementary table 2 IVs related to 1400 metabolistes and MNBAC (genome-wide statistical significance, P<5.00E-08)
	exposure	SNP	effect_allele.exposure	beta.exposure	se.exposure	pval.exposure	beta.outcome	se.outcome	pval.outcome	F
1	3-formylindole levels	rs10000291	T	0.0954508	0.0151521	2.98559e-10	0.129726	0.101344	0.200523	39.6838
2	3-formylindole levels	rs11647808	A	0.177857	0.026839	3.42996e-11	0.0142237	0.212762	0.946699	43.9146
3	3-formylindole levels	rs1165211	C	0.0995025	0.015874	3.65099e-10	-0.143496	0.100827	0.154679	39.2912
4	3-formylindole levels	rs2977995	G	0.275053	0.0164742	1.403e-62	0.0371277	0.129764	0.774788	278.756
5	3-formylindole levels	rs5751777	T	0.382782	0.0141867	2.41856e-160	0.192451	0.102985	0.0616609	728.015
6	Sphingosine 1-phosphate levels	rs1000821	T	0.0955501	0.0152708	3.92298e-10	-0.0197257	0.0989874	0.842048	39.1506
7	Alpha-ketobutyrate to 3-methyl-2-oxobutyrate ratio	rs10014755	G	-0.12144	0.0156035	7.09071e-15	-0.032429	0.100042	0.745823	60.5731
8	Androsterone sulfate levels	rs10020631	A	-0.178664	0.0173416	6.85239e-25	-0.235509	0.115973	0.0422834	106.144
9	Androsterone sulfate levels	rs117722415	A	-0.340201	0.0431273	3.06329e-15	0.774581	0.357109	0.0300802	62.2252
10	Androsterone sulfate levels	rs139380031	A	-1.50299	0.0489845	1e-200	-0.129172	0.234612	0.581925	941.445
11	Androsterone sulfate levels	rs143698605	G	-0.429393	0.0669309	1.40385e-10	0.4368	0.382979	0.254065	41.1582
12	Androsterone sulfate levels	rs55790900	G	-0.975871	0.0729555	8.32412e-41	0.154953	0.530972	0.770417	178.924
13	Androsterone sulfate levels	rs56225736	A	0.138611	0.0214654	1.06497e-10	0.275494	0.144522	0.0566187	41.6982
14	Androsterone sulfate levels	rs62128827	T	-0.131302	0.0202782	9.48045e-11	-0.0415573	0.139358	0.765545	41.926
15	Androsterone sulfate levels	rs72787511	C	-0.276905	0.0408325	1.18939e-11	0.472064	0.327118	0.148992	45.9885
16	2-aminobutyrate levels	rs10022462	T	-0.122581	0.0156743	5.26012e-15	-0.074413	0.100167	0.457548	61.1604
17	2-aminobutyrate levels	rs2160387	C	0.165412	0.0154725	1.12461e-26	0.0887237	0.100108	0.375469	114.291
18	Isovalerylglycine levels	rs10022462	T	0.0925183	0.0169223	4.57077e-08	-0.074413	0.100167	0.457548	29.8907
19	Isovalerylglycine levels	rs1047891	A	0.219408	0.0179333	2.02945e-34	0.136122	0.106239	0.200094	149.687
20	Erythronate levels	rs10029860	A	0.0771329	0.0139792	3.43499e-08	0.0655457	0.0985903	0.50616	30.4449
21	Erythronate levels	rs1077697	T	0.0860267	0.0156007	3.50183e-08	-0.00900461	0.10656	0.932657	30.4073
22	Erythronate levels	rs12633047	T	0.191796	0.0272697	2.01719e-12	-0.24033	0.2695	0.372521	49.4673
23	Erythronate levels	rs73840299	T	-0.207994	0.0211326	7.39613e-23	-0.125883	0.127882	0.324935	96.8714
24	Pseudouridine levels	rs10029860	A	0.091721	0.0142683	1.29028e-10	0.0655457	0.0985903	0.50616	41.3231
25	Pseudouridine levels	rs77924615	A	-0.102485	0.0183808	2.46613e-08	-0.219947	0.118348	0.0631015	31.0879
26	Gluconate levels	rs10031168	C	-0.121506	0.0171342	1.32699e-12	0.0642244	0.122596	0.60037	50.2884
27	Gluconate levels	rs189407772	G	-0.666067	0.0498644	1.07006e-40	-0.135138	0.693969	0.845602	178.425
28	X-12100 levels	rs10085935	T	-0.0983638	0.0145885	1.55632e-11	0.00571264	0.101933	0.955307	45.4621
29	X-12100 levels	rs12931876	C	0.173355	0.0165071	8.47204e-26	0.115264	0.129321	0.372767	110.289
30	X-12100 levels	rs3184504	C	-0.107997	0.0140752	1.68198e-14	-0.0377115	0.100378	0.707144	58.8727
31	Deoxycholate levels	rs10107182	T	0.10461	0.0169558	6.84713e-10	0.152631	0.102116	0.134998	38.0636
32	Deoxycholate levels	rs55695203	C	0.128528	0.0218416	3.99147e-09	0.16633	0.11106	0.13422	34.6279
33	16a-hydroxy DHEA 3-sulfate levels	rs10128455	C	-0.10757	0.0149923	7.23094e-13	-0.0293145	0.098801	0.766694	51.4809
34	16a-hydroxy DHEA 3-sulfate levels	rs117209214	A	0.568945	0.0843772	1.55281e-11	0.674158	0.307023	0.0281067	45.4664
35	16a-hydroxy DHEA 3-sulfate levels	rs148982377	C	1.04428	0.0388142	1.94833e-159	-0.102523	0.17694	0.562305	723.857
36	16a-hydroxy DHEA 3-sulfate levels	rs2342307	G	-0.101967	0.0153348	2.9424e-11	-0.0783623	0.102798	0.445884	44.2143
37	X-23644 levels	rs10130361	G	0.0933902	0.0160311	5.69198e-09	-0.0450511	0.101389	0.656797	33.9372
38	X-23644 levels	rs73058498	G	0.220608	0.0264875	8.16869e-17	0.00804723	0.173678	0.963044	69.3682
39	1-palmitoyl-2-docosahexaenoyl-GPE (16:0/22:6) levels	rs10162642	A	-0.16693	0.018356	9.54629e-20	0.308099	0.140099	0.0278676	82.7014
40	1-palmitoyl-2-docosahexaenoyl-GPE (16:0/22:6) levels	rs12914626	T	-0.198284	0.0162744	3.79284e-34	0.0630361	0.103399	0.542102	148.445
41	1-palmitoyl-2-docosahexaenoyl-GPE (16:0/22:6) levels	rs261291	C	0.402273	0.0151253	7.56476e-156	0.00831475	0.101171	0.9345	707.349
42	1-palmitoyl-2-docosahexaenoyl-GPE (16:0/22:6) levels	rs6753534	T	-0.0819497	0.0149682	4.37719e-08	0.232415	0.101075	0.0214803	29.9748
43	1-palmitoyl-2-docosahexaenoyl-GPE (16:0/22:6) levels	rs6976930	A	-0.105613	0.0190299	2.85925e-08	0.02359	0.12888	0.854768	30.8008
44	1-palmitoyl-2-docosahexaenoyl-GPE (16:0/22:6) levels	rs964184	C	-0.153691	0.0220238	2.98508e-12	0.0185412	0.140139	0.894742	48.6981
45	1-stearoyl-2-docosahexaenoyl-GPE (18:0/22:6) levels	rs10162642	A	-0.122622	0.0185389	3.73227e-11	0.308099	0.140099	0.0278676	43.7491
46	1-stearoyl-2-docosahexaenoyl-GPE (18:0/22:6) levels	rs12914626	T	-0.153015	0.0164519	1.39457e-20	0.0630361	0.103399	0.542102	86.5039
47	1-stearoyl-2-docosahexaenoyl-GPE (18:0/22:6) levels	rs157581	C	0.102501	0.0182611	1.9877e-08	0.0496676	0.117566	0.672684	31.5067
48	1-stearoyl-2-docosahexaenoyl-GPE (18:0/22:6) levels	rs261291	C	0.297879	0.0155271	4.99756e-82	0.00831475	0.101171	0.9345	368.043
49	1-stearoyl-2-docosahexaenoyl-GPE (18:0/22:6) levels	rs964184	C	-0.167249	0.0221469	4.29328e-14	0.0185412	0.140139	0.894742	57.0297
50	1-oleoyl-2-linoleoyl-GPE (18:1/18:2) levels	rs10162642	A	-0.120489	0.019091	2.76713e-10	0.308099	0.140099	0.0278676	39.8325
51	1-oleoyl-2-linoleoyl-GPE (18:1/18:2) levels	rs174546	T	0.396042	0.0157284	6.62709e-140	0.037114	0.100013	0.710569	634.035
52	1-oleoyl-2-linoleoyl-GPE (18:1/18:2) levels	rs261290	C	-0.245651	0.0164633	2.40013e-50	0.0245165	0.1016	0.80932	222.64
53	1-oleoyl-2-linoleoyl-GPE (18:1/18:2) levels	rs483082	T	0.102702	0.0184727	2.70339e-08	-0.0513621	0.116443	0.659145	30.9099
54	1-oleoyl-2-linoleoyl-GPE (18:1/18:2) levels	rs488490	A	-0.240721	0.0220433	9.21059e-28	-0.0503129	0.141607	0.722366	119.254
55	N6-methyllysine levels	rs10164318	G	0.148538	0.0163816	1.21876e-19	-0.133237	0.111928	0.233895	82.2172
56	N6-methyllysine levels	rs11189713	T	-0.346919	0.0429563	6.68758e-16	0.0462824	0.416057	0.911426	65.2233
57	N6-methyllysine levels	rs151271070	T	-0.394571	0.0615163	1.41675e-10	-0.227312	0.367317	0.536019	41.1405
58	N6-methyllysine levels	rs4917820	T	0.665751	0.0144899	1e-200	-0.00360979	0.102417	0.971884	2111.02
59	X-12112 levels	rs10164318	G	0.121885	0.0165096	1.55137e-13	-0.133237	0.111928	0.233895	54.5039
60	X-12112 levels	rs10168931	A	-0.126165	0.0184067	7.16608e-12	-0.231731	0.129143	0.0727545	46.9814
61	X-12112 levels	rs11189713	T	-0.316463	0.0430867	2.06059e-13	0.0462824	0.416057	0.911426	53.946
62	X-12112 levels	rs11253048	G	0.164027	0.0204275	9.77138e-16	0.0127091	0.135744	0.925407	64.4763
63	X-12112 levels	rs37370	T	0.166503	0.0259592	1.41741e-10	0.148298	0.161759	0.359255	41.1397
64	X-12112 levels	rs4917820	T	0.604149	0.0148988	1e-200	-0.00360979	0.102417	0.971884	1644.32
65	X-12112 levels	rs662138	G	-0.121875	0.0204404	2.48422e-09	0.0666763	0.139816	0.633442	35.5509
66	N-alpha-acetylornithine levels	rs10168931	A	0.203073	0.02127	1.32992e-21	-0.231731	0.129143	0.0727545	91.1527
67	N-acetylglutamate levels	rs10168931	A	0.123014	0.0183105	1.83992e-11	-0.231731	0.129143	0.0727545	45.1345
68	N-acetylglutamate levels	rs10854172	C	0.116341	0.01969	3.44954e-09	0.158451	0.12314	0.19818	34.912
69	X-11787 levels	rs10178409	T	-0.444806	0.0171704	5.8011e-148	-0.240594	0.128724	0.0616127	671.09
70	X-11787 levels	rs2390354	A	0.110726	0.0174278	2.10603e-10	-0.0929052	0.108766	0.393007	40.3658
71	X-11787 levels	rs4917639	C	-0.337856	0.0186166	1.33043e-73	0.0760084	0.129386	0.556898	329.354
72	X-17654 levels	rs10178909	G	0.479306	0.0254084	2.25258e-79	-0.116272	0.193606	0.548134	355.853
73	X-17654 levels	rs112577588	T	0.499897	0.0319103	2.59557e-55	-0.118931	0.21206	0.574909	245.414
74	X-17654 levels	rs4149056	C	0.228269	0.0212934	8.18574e-27	0.109622	0.124082	0.376986	114.922
75	X-17654 levels	rs56050317	G	-0.20576	0.029767	4.76705e-12	0.172288	0.178179	0.333575	47.7806
76	X-17654 levels	rs72738356	A	0.197151	0.0186402	3.82431e-26	-0.026803	0.112079	0.810994	111.866
77	5-hydroxyindole sulfate levels	rs10179094	A	-0.114547	0.0184296	5.11947e-10	0.00697257	0.0993344	0.94404	38.631
78	5-hydroxyindole sulfate levels	rs111875922	T	0.359877	0.0648911	2.92519e-08	-0.174021	0.461254	0.705968	30.7566
79	5-hydroxyindole sulfate levels	rs34413922	T	0.28735	0.0474107	1.35387e-09	0.601609	0.341901	0.0784766	36.7341
80	Paraxanthine to 5-acetylamino-6-formylamino-3-methyluracil ratio	rs1018070	A	-0.832015	0.0347464	1.03289e-126	0.232539	0.205415	0.257614	573.38
81	Paraxanthine to 5-acetylamino-6-formylamino-3-methyluracil ratio	rs138280007	A	0.376128	0.0662928	1.39713e-08	-0.0835865	0.398617	0.833909	32.1913
82	Paraxanthine to 5-acetylamino-6-formylamino-3-methyluracil ratio	rs1587146	C	0.545059	0.0168758	1e-200	0.0824793	0.105162	0.432859	1043.18
83	Paraxanthine to 5-acetylamino-6-formylamino-3-methyluracil ratio	rs56113850	C	-0.162491	0.016193	1.07351e-23	-0.0416396	0.101187	0.680699	100.694
84	Pipecolate levels	rs10182251	G	-0.092649	0.0155411	2.49871e-09	-0.150458	0.0991088	0.128987	35.54
85	N-acetyl-2-aminoadipate levels	rs10201159	C	0.399844	0.0184741	7.00307e-104	-0.240921	0.128689	0.0611913	468.441
86	Methionine sulfone levels	rs10201159	C	-0.43144	0.0166023	6.99299e-149	-0.240921	0.128689	0.0611913	675.312
87	Methionine sulfone levels	rs10422369	T	0.104982	0.014827	1.43655e-12	-0.167284	0.105271	0.112041	50.1329
88	Methionine sulfone levels	rs11133665	A	0.184693	0.0159261	4.27555e-31	0.149209	0.116455	0.200105	134.488
89	Methionine sulfone levels	rs11568438	A	-0.343651	0.0518914	3.53172e-11	-0.0908974	0.305334	0.765933	43.8576
90	Methionine sulfone levels	rs4390625	G	-0.148225	0.0164498	2.04652e-19	-0.119709	0.129306	0.35456	81.1936
91	Methionine sulfone levels	rs4785580	G	0.095486	0.0147244	8.87973e-11	-0.0891101	0.100908	0.377192	42.0537
92	Methionine sulfone levels	rs62471956	A	-0.234077	0.0336427	3.45831e-12	-0.34097	0.242611	0.159897	48.4101
93	1-(1-enyl-stearoyl)-2-arachidonoyl-GPE (p-18:0/20:4) levels	rs102275	C	-0.288805	0.0158284	2.22611e-74	0.0478379	0.0999379	0.632169	332.917
94	1-(1-enyl-stearoyl)-2-arachidonoyl-GPE (p-18:0/20:4) levels	rs3826886	A	-0.115275	0.0210141	4.12132e-08	0.0406969	0.141631	0.773849	30.0918
95	1-(1-enyl-stearoyl)-2-arachidonoyl-GPE (p-18:0/20:4) levels	rs7412	T	0.152027	0.0276425	3.80278e-08	-0.169043	0.217579	0.437201	30.2473
96	1-myristoyl-2-arachidonoyl-GPC (14:0/20:4) levels	rs102275	C	-0.342018	0.0152893	7.74904e-111	0.0478379	0.0999379	0.632169	500.406
97	1-myristoyl-2-arachidonoyl-GPC (14:0/20:4) levels	rs58542926	T	-0.202338	0.0284539	1.15136e-12	-0.261045	0.201964	0.196175	50.5675
98	1-(1-enyl-palmitoyl)-2-palmitoyl-GPC (P-16:0/16:0) levels	rs102275	C	-0.168221	0.0160894	1.38434e-25	0.0478379	0.0999379	0.632169	109.315
99	1-(1-enyl-palmitoyl)-2-palmitoyl-GPC (P-16:0/16:0) levels	rs1077989	C	-0.356841	0.0149615	9.99467e-126	0.278335	0.09395	0.00305063	568.852
100	1-(1-enyl-palmitoyl)-2-palmitoyl-GPC (P-16:0/16:0) levels	rs12149545	A	0.144329	0.0164004	1.36369e-18	0.0526261	0.110488	0.633857	77.4459
101	1-(1-enyl-palmitoyl)-2-palmitoyl-GPC (P-16:0/16:0) levels	rs12544703	G	-0.113683	0.0200929	1.53274e-08	0.161637	0.118369	0.172084	32.0115
102	1-(1-enyl-palmitoyl)-2-palmitoyl-GPC (P-16:0/16:0) levels	rs1260338	G	0.0890243	0.0156137	1.18635e-08	0.248422	0.0992357	0.0123021	32.5091
103	1-(1-enyl-palmitoyl)-2-palmitoyl-GPC (P-16:0/16:0) levels	rs174418	C	-0.108969	0.01603	1.062e-11	-0.0601932	0.0993777	0.544713	46.2103
104	1-(1-enyl-palmitoyl)-2-palmitoyl-GPC (P-16:0/16:0) levels	rs2070895	A	0.106229	0.0188428	1.72386e-08	-0.0017049	0.113177	0.987981	31.783
105	Retinol (Vitamin A) to linoleoyl-arachidonoyl-glycerol (18:2 to 20:4) [2] ratio	rs102275	C	0.311885	0.0165777	5.85273e-79	0.0478379	0.0999379	0.632169	353.949
106	Retinol (Vitamin A) to linoleoyl-arachidonoyl-glycerol (18:2 to 20:4) [2] ratio	rs483082	T	-0.182733	0.018984	6.23342e-22	-0.0513621	0.116443	0.659145	92.6528
107	Retinol (Vitamin A) to linoleoyl-arachidonoyl-glycerol (18:2 to 20:4) [2] ratio	rs58542926	T	0.205034	0.0308024	2.80536e-11	-0.261045	0.201964	0.196175	44.3081
108	Arachidonate (20:4n6) levels	rs102275	C	-0.313782	0.0155465	1.36953e-90	0.0478379	0.0999379	0.632169	407.372
109	1-(1-enyl-palmitoyl)-2-oleoyl-gpc (p-16:0/18:1) levels	rs102275	C	-0.119552	0.0157297	2.95157e-14	0.0478379	0.0999379	0.632169	57.7661
110	1-(1-enyl-palmitoyl)-2-oleoyl-gpc (p-16:0/18:1) levels	rs1077989	C	-0.0972617	0.0150348	9.85995e-11	0.278335	0.09395	0.00305063	41.8493
111	1-(1-enyl-palmitoyl)-2-oleoyl-gpc (p-16:0/18:1) levels	rs11508026	T	0.109624	0.0151925	5.36851e-13	-0.0911322	0.100287	0.363503	52.0658
112	1-(1-enyl-palmitoyl)-2-oleoyl-gpc (p-16:0/18:1) levels	rs1260338	G	0.0941768	0.015211	5.9642e-10	0.248422	0.0992357	0.0123021	38.333
113	1-(1-enyl-palmitoyl)-2-palmitoleoyl-GPC (P-16:0/16:1) levels	rs102275	C	-0.110206	0.015681	2.09533e-12	0.0478379	0.0999379	0.632169	49.3927
114	1-(1-enyl-palmitoyl)-2-palmitoleoyl-GPC (P-16:0/16:1) levels	rs1077989	C	-0.329199	0.0145526	2.67234e-113	0.278335	0.09395	0.00305063	511.724
115	1-(1-enyl-palmitoyl)-2-palmitoleoyl-GPC (P-16:0/16:1) levels	rs1260326	C	0.0955316	0.0152093	3.3614e-10	0.176011	0.103758	0.0898173	39.4526
116	1-(1-enyl-palmitoyl)-2-palmitoleoyl-GPC (P-16:0/16:1) levels	rs17231506	T	0.124433	0.0158322	3.8571e-15	0.0335859	0.110218	0.760578	61.7716
117	1-(1-enyl-palmitoyl)-2-palmitoleoyl-GPC (P-16:0/16:1) levels	rs174418	C	-0.0877125	0.0155764	1.79038e-08	-0.0601932	0.0993777	0.544713	31.7095
118	1-(1-enyl-palmitoyl)-2-palmitoleoyl-GPC (P-16:0/16:1) levels	rs603424	A	-0.171435	0.019535	1.69719e-18	-0.0270014	0.156833	0.863307	77.0144
119	Leucine to phosphate ratio	rs10227729	C	0.106942	0.0194162	3.63143e-08	0.015004	0.125266	0.904659	30.3367
120	X-25422 levels	rs10240723	T	-0.241981	0.0147294	1.19812e-60	0.0222462	0.100287	0.824449	269.893
121	X-25422 levels	rs1047891	A	0.0853351	0.0156234	4.70748e-08	0.136122	0.106239	0.200094	29.8335
122	X-25422 levels	rs1510303	A	-0.101038	0.0143321	1.79209e-12	-0.100186	0.0989551	0.311326	49.6992
123	X-25422 levels	rs1620646	A	0.19375	0.0221557	2.23159e-18	0.0711278	0.160168	0.656983	76.4738
124	X-25422 levels	rs2169387	G	-0.134199	0.0244416	4.00599e-08	0.0904763	0.140294	0.518988	30.1467
125	X-25422 levels	rs2282377	G	-0.198248	0.0213001	1.31041e-20	-0.0305802	0.152284	0.840847	86.6272
126	Pregnenetriol sulfate levels	rs10252509	C	-0.0788992	0.0141053	2.22408e-08	-0.00158048	0.109502	0.988484	31.2882
127	Pregnenetriol sulfate levels	rs212100	C	0.256302	0.0174292	5.95418e-49	-0.00246823	0.138938	0.985826	216.246
128	Pregnenetriol sulfate levels	rs3755320	A	-0.192982	0.0228515	3.03863e-17	0.135711	0.186938	0.467859	71.3188
129	Pregnenetriol sulfate levels	rs4149056	C	0.0966057	0.0176714	4.58278e-08	0.109622	0.124082	0.376986	29.8857
130	Pregnenetriol sulfate levels	rs7196272	C	0.141462	0.025448	2.7153e-08	-0.216802	0.287988	0.451562	30.901
131	Pregnenetriol sulfate levels	rs74787288	G	0.151331	0.0272419	2.77512e-08	-0.038116	0.288734	0.894976	30.8589
132	Octadecanedioate levels	rs10255591	C	0.112834	0.018756	1.78867e-09	0.184643	0.104014	0.0758682	36.1909
133	Octadecanedioate levels	rs11045806	A	-0.106417	0.0194251	4.29359e-08	-0.0874446	0.155175	0.57308	30.012
134	Octadecanedioate levels	rs4149056	C	0.220966	0.0207748	2.02098e-26	0.109622	0.124082	0.376986	113.13
135	Octadecanedioate levels	rs55744319	A	-0.161683	0.0165605	1.62083e-22	-0.166739	0.12421	0.179466	95.3195
136	Metabolonic lactone sulfate levels	rs10278040	A	-0.408715	0.0349303	1.26137e-31	-0.0877152	0.147483	0.552013	136.91
137	Metabolonic lactone sulfate levels	rs296391	T	0.159946	0.0208886	1.90193e-14	0.0198216	0.138911	0.886533	58.6311
138	Metabolonic lactone sulfate levels	rs4149056	C	0.456077	0.0203329	1.9828e-111	0.109622	0.124082	0.376986	503.127
139	Metabolonic lactone sulfate levels	rs4299376	T	0.0983145	0.0164331	2.19456e-09	0.0344171	0.120134	0.774505	35.7928
140	Metabolonic lactone sulfate levels	rs4762697	T	0.178699	0.0169938	7.32619e-26	-0.0705011	0.105858	0.505411	110.577
141	Metabolonic lactone sulfate levels	rs57991629	C	0.173928	0.0192353	1.53719e-19	0.114953	0.126523	0.363583	81.76
142	Metabolonic lactone sulfate levels	rs62471929	G	0.28152	0.0344371	2.96098e-16	-0.320145	0.258022	0.214694	66.8291
143	Metabolonic lactone sulfate levels	rs7808022	C	-0.923984	0.0296923	1e-200	0.123562	0.188825	0.512871	968.37
144	X-26109 levels	rs10278040	A	-0.3463	0.038655	3.28362e-19	-0.0877152	0.147483	0.552013	80.259
145	X-26109 levels	rs296391	T	0.172946	0.022368	1.05986e-14	0.0198216	0.138911	0.886533	59.7815
146	X-26109 levels	rs4149056	C	0.299845	0.0216978	1.95393e-43	0.109622	0.124082	0.376986	190.969
147	X-26109 levels	rs4299376	T	0.0999284	0.0175649	1.27708e-08	0.0344171	0.120134	0.774505	32.3658
148	X-26109 levels	rs4762697	T	0.109878	0.0182073	1.59154e-09	-0.0705011	0.105858	0.505411	36.4192
149	X-26109 levels	rs62471929	G	0.381902	0.0353561	3.38321e-27	-0.320145	0.258022	0.214694	116.674
150	X-26109 levels	rs776746	C	1.08999	0.0378369	1.72507e-182	-0.123628	0.188805	0.512604	829.877
151	Ceramide (d18:1/24:1) levels	rs10422209	G	-0.18493	0.0223058	1.12621e-16	0.0215411	0.179659	0.904563	68.7352
152	Ceramide (d18:1/24:1) levels	rs12352776	T	0.125436	0.0164304	2.269e-14	0.152621	0.107186	0.154477	58.2838
153	Ceramide (d18:1/24:1) levels	rs12628919	A	-0.220611	0.0269099	2.44117e-16	-0.0493641	0.1385	0.721526	67.2094
154	Ceramide (d18:1/24:1) levels	rs1728911	G	0.095074	0.0154043	6.74637e-10	0.237242	0.0992047	0.0167826	38.0925
155	Ceramide (d18:1/24:1) levels	rs247617	A	0.0993477	0.0160626	6.20848e-10	0.0358167	0.110149	0.745056	38.2546
156	Ceramide (d18:1/24:1) levels	rs3752246	C	0.370376	0.0196507	3.05141e-79	-0.0598426	0.152824	0.69537	355.246
157	Lithocholate sulfate (1) levels	rs10425975	A	0.227308	0.0210856	4.26735e-27	-0.00527101	0.130223	0.967713	116.214
158	Lithocholate sulfate (1) levels	rs11045856	G	-0.190211	0.0179776	3.67171e-26	0.0078143	0.130575	0.952279	111.946
159	Lithocholate sulfate (1) levels	rs2417966	G	0.122852	0.0180079	8.97304e-12	0.185125	0.104984	0.0778395	46.5413
160	3b-hydroxy-5-cholenoic acid levels	rs10426201	A	-0.161326	0.0226011	9.4696e-13	-0.00643387	0.130211	0.960592	50.9506
161	N-acetyl-isoputreanine levels	rs10445262	G	-0.153063	0.0175429	2.65992e-18	0.0243141	0.10292	0.813245	76.1268
162	N-acetyl-isoputreanine levels	rs11753995	A	0.140186	0.0201824	3.75909e-12	0.138373	0.141817	0.329206	48.2463
163	N-acetyl-isoputreanine levels	rs12208357	T	0.221439	0.0292732	3.89121e-14	0.00963025	0.21482	0.964243	57.2226
164	N-acetyl-isoputreanine levels	rs12408101	G	-0.100074	0.0170562	4.43022e-09	0.221765	0.10675	0.0377624	34.4253
165	N-acetyl-isoputreanine levels	rs62492368	A	0.32387	0.0161108	6.98965e-90	0.0444381	0.104189	0.669732	404.117
166	Glycosyl-N-stearoyl-sphingosine (d18:1/18:0) levels	rs1045989	C	0.0847598	0.0152296	2.6147e-08	-0.0320196	0.104588	0.759492	30.9744
167	Glycosyl-N-stearoyl-sphingosine (d18:1/18:0) levels	rs10814274	T	0.138078	0.0150874	5.59549e-20	0.0892155	0.0992944	0.368922	83.7568
168	Glycosyl-N-stearoyl-sphingosine (d18:1/18:0) levels	rs11736427	T	0.102369	0.0154238	3.19998e-11	0.0979982	0.10889	0.368136	44.0508
169	Glycosyl-N-stearoyl-sphingosine (d18:1/18:0) levels	rs1871194	A	0.115364	0.0156978	1.99608e-13	0.0948411	0.099401	0.34002	54.0086
170	Glycosyl-N-stearoyl-sphingosine (d18:1/18:0) levels	rs2074798	C	-0.109868	0.0156742	2.39215e-12	0.264042	0.0973419	0.00667729	49.1328
171	Glycosyl-N-stearoyl-sphingosine (d18:1/18:0) levels	rs35818294	A	0.241784	0.0196559	8.96773e-35	0.0197324	0.123468	0.873025	151.311
172	X-24801 levels	rs10466245	A	-0.107515	0.0177088	1.26879e-09	-0.0339844	0.108993	0.75519	36.8604
173	X-24801 levels	rs112201728	T	0.167666	0.0300566	2.42798e-08	0.0114251	0.214979	0.957616	31.1179
174	X-24801 levels	rs1171617	T	0.114851	0.0185167	5.55429e-10	0.0782423	0.134256	0.56004	38.4718
175	X-24801 levels	rs142059872	A	0.522014	0.0677029	1.2545e-14	0.115261	0.458544	0.801533	59.4497
176	X-24801 levels	rs1564348	C	0.121833	0.0205759	3.19726e-09	0.149741	0.142543	0.29349	35.06
177	X-24801 levels	rs77010315	A	-0.492135	0.0699009	1.91591e-12	0.77646	0.772421	0.314786	49.5682
178	X-24801 levels	rs7705826	G	0.129022	0.0205684	3.54565e-10	-0.00450141	0.144431	0.975137	39.3483
179	X-24801 levels	rs77762079	A	-0.486657	0.0393983	4.73906e-35	-0.247669	0.311714	0.426882	152.578
180	X-24801 levels	rs780093	C	-0.0874499	0.0156293	2.2031e-08	0.16131	0.103503	0.119116	31.3069
181	3-hydroxyhexanoylcarnitine (1) levels	rs1046675	G	0.119147	0.021356	2.41763e-08	-0.059765	0.125746	0.634587	31.1262
182	3-hydroxyhexanoylcarnitine (1) levels	rs1171617	T	0.173188	0.0178359	2.731e-22	0.0782423	0.134256	0.56004	94.2856
183	3-hydroxyhexanoylcarnitine (1) levels	rs7541058	T	0.124184	0.0155279	1.26976e-15	0.0588694	0.110054	0.592711	63.9596
184	Adenosine 5'-monophosphate (AMP) to aspartate ratio	rs10466932	A	0.116693	0.0211305	3.34203e-08	0.0865374	0.136159	0.525062	30.4979
185	Adenosine 5'-monophosphate (AMP) to aspartate ratio	rs1354034	C	-0.107146	0.0151794	1.6815e-12	0.0896914	0.108608	0.408904	49.8245
186	1-palmitoyl-2-oleoyl-gpc (16:0/18:1) levels	rs10468017	T	0.0962521	0.0170361	1.60546e-08	-0.00698489	0.10482	0.946871	31.9213
187	1-palmitoyl-2-oleoyl-gpc (16:0/18:1) levels	rs12334629	C	-0.147136	0.0268566	4.28781e-08	0.340953	0.216472	0.115246	30.0148
188	1-palmitoyl-2-oleoyl-GPE (16:0/18:1) levels	rs10468017	T	0.324382	0.0167507	1.51463e-83	-0.00698489	0.10482	0.946871	375.014
189	1-palmitoyl-2-oleoyl-GPE (16:0/18:1) levels	rs11586345	A	-0.240617	0.0425147	1.51711e-08	-0.170244	0.328451	0.604231	32.0313
190	1-palmitoyl-2-oleoyl-GPE (16:0/18:1) levels	rs12638256	G	0.118256	0.0155615	2.97792e-14	0.108653	0.10254	0.289316	57.7489
191	1-palmitoyl-2-oleoyl-GPE (16:0/18:1) levels	rs174564	G	0.106316	0.0162849	6.64436e-11	0.0528588	0.0999727	0.596991	42.6213
192	1-palmitoyl-2-oleoyl-GPE (16:0/18:1) levels	rs633695	G	0.22324	0.0172987	4.21919e-38	-0.0398298	0.107415	0.710783	166.539
193	1-palmitoyl-2-oleoyl-GPE (16:0/18:1) levels	rs780093	C	-0.088817	0.0157842	1.83414e-08	0.16131	0.103503	0.119116	31.6626
194	1-palmitoyl-2-oleoyl-GPE (16:0/18:1) levels	rs964184	C	-0.152412	0.0229276	2.98004e-11	0.0185412	0.140139	0.894742	44.1897
195	N-acetylthreonine levels	rs1047891	A	-0.0868764	0.0157328	3.35196e-08	0.136122	0.106239	0.200094	30.4924
196	Glycosyl-N-(2-hydroxynervonoyl)-sphingosine (d18:1/24:1(2OH)) levels	rs1047891	A	0.108121	0.0158522	9.06799e-12	0.136122	0.106239	0.200094	46.5201
197	Glycosyl-N-(2-hydroxynervonoyl)-sphingosine (d18:1/24:1(2OH)) levels	rs12811045	G	0.100727	0.0180084	2.22752e-08	-0.0435378	0.119519	0.715652	31.2854
198	Glycosyl-N-(2-hydroxynervonoyl)-sphingosine (d18:1/24:1(2OH)) levels	rs13116684	G	0.306432	0.0175248	1.84567e-68	0.0914147	0.123814	0.460318	305.747
199	Glycosyl-N-(2-hydroxynervonoyl)-sphingosine (d18:1/24:1(2OH)) levels	rs1570249	A	0.133655	0.0148223	1.93048e-19	0.0891414	0.0993145	0.369417	81.3091
200	Glycosyl-N-(2-hydroxynervonoyl)-sphingosine (d18:1/24:1(2OH)) levels	rs4391005	G	0.0880191	0.0155233	1.4269e-08	0.0430957	0.100745	0.668818	32.1504
201	Glycosyl-N-(2-hydroxynervonoyl)-sphingosine (d18:1/24:1(2OH)) levels	rs558813	T	0.189717	0.0188637	8.53375e-24	0.194579	0.138665	0.160547	101.148
202	Serine to pyruvate ratio	rs1047891	A	0.125225	0.0165337	3.62161e-14	0.136122	0.106239	0.200094	57.3643
203	Serine to pyruvate ratio	rs561931	G	0.101716	0.0155511	6.12034e-11	0.0238428	0.101568	0.814406	42.7815
204	Serine to pyruvate ratio	rs780093	C	0.0987604	0.0155401	2.08177e-10	0.16131	0.103503	0.119116	40.3885
205	Hexanoylglycine levels	rs1047891	A	0.325618	0.018865	9.34452e-67	0.136122	0.106239	0.200094	297.922
206	Hexanoylglycine levels	rs7513363	G	-0.280778	0.0188464	3.38415e-50	0.0719866	0.110353	0.514188	221.957
207	Trans-2-hexenoylglycine levels	rs1047891	A	0.246015	0.017539	1.0697e-44	0.136122	0.106239	0.200094	196.749
208	Trans-2-hexenoylglycine levels	rs596603	G	-0.120635	0.0164865	2.53189e-13	-0.040513	0.0994438	0.683718	53.5414
209	3-methylglutaconate levels	rs1047891	A	0.367277	0.0155481	2.28648e-123	0.136122	0.106239	0.200094	557.998
210	3-methylglutaconate levels	rs12922098	C	0.0978217	0.0178215	4.04275e-08	-0.0441198	0.104083	0.671647	30.1288
211	3-methylglutaconate levels	rs1658972	T	-0.427783	0.0210263	5.12316e-92	-0.154241	0.134952	0.253068	413.925
212	X-17367 levels	rs1047891	A	0.23291	0.019247	1.04239e-33	0.136122	0.106239	0.200094	146.437
213	X-17367 levels	rs2469541	T	0.104985	0.0184726	1.3214e-08	0.0137074	0.100863	0.891899	32.2997
214	2-butenoylglycine levels	rs1047891	A	0.262111	0.0180777	1.22702e-47	0.136122	0.106239	0.200094	210.225
215	2-butenoylglycine levels	rs596603	G	-0.138694	0.0169833	3.17508e-16	-0.040513	0.0994438	0.683718	66.6916
216	2-butenoylglycine levels	rs7524467	G	0.129504	0.0179485	5.38124e-13	0.0790473	0.112693	0.483028	52.0607
217	Threonine levels	rs1047891	A	-0.122819	0.0166714	1.7443e-13	0.136122	0.106239	0.200094	54.2734
218	Threonine levels	rs1260326	C	0.123814	0.0156531	2.57654e-15	0.176011	0.103758	0.0898173	62.5661
219	Threonine levels	rs17712208	A	0.268835	0.045548	3.58644e-09	-0.0691867	0.371612	0.852304	34.8364
220	Threonine levels	rs2079787	G	-0.144564	0.0232934	5.42737e-10	0.143727	0.154242	0.351426	38.5172
221	Creatine to carnitine ratio	rs1047891	A	0.198416	0.0150381	9.47472e-40	0.136122	0.106239	0.200094	174.087
222	Creatine to carnitine ratio	rs1171614	C	-0.131219	0.0169924	1.14331e-14	0.0704591	0.134647	0.600775	59.6326
223	Creatine to carnitine ratio	rs1346267	C	0.110786	0.0146172	3.47818e-14	-0.0237574	0.0999341	0.81209	57.4436
224	Cinnamoylglycine levels	rs1047891	A	0.208299	0.0165444	2.38876e-36	0.136122	0.106239	0.200094	158.516
225	Adenosine 5'-diphosphate (ADP) to creatine ratio	rs1047891	A	-0.135505	0.022191	1.01964e-09	0.136122	0.106239	0.200094	37.287
226	Glycine levels	rs1047891	A	0.574475	0.0149118	1e-200	0.136122	0.106239	0.200094	1484.16
227	Glycine levels	rs13241866	G	0.0945722	0.0173335	4.86894e-08	0.216513	0.125757	0.0851275	29.7683
228	Glycine levels	rs1992855	C	0.0849393	0.0152422	2.50902e-08	-0.0816277	0.100648	0.417352	31.0543
229	Glycine levels	rs2297442	C	-0.120226	0.016222	1.25071e-13	0.071751	0.109914	0.513892	54.9273
230	Glycine levels	rs4646961	A	0.0908053	0.0159521	1.25296e-08	0.0591966	0.112488	0.598716	32.4031
231	X-24795 levels	rs1047891	A	0.167918	0.021644	8.61573e-15	0.136122	0.106239	0.200094	60.1893
232	3-hydroxybutyroylglycine levels	rs1047891	A	0.323747	0.0153364	6.48189e-99	0.136122	0.106239	0.200094	445.62
233	3-hydroxybutyroylglycine levels	rs596603	G	-0.102531	0.0145144	1.61633e-12	-0.040513	0.0994438	0.683718	49.9013
234	3-hydroxybutyroylglycine levels	rs7541058	T	0.155071	0.0151517	1.38819e-24	0.0588694	0.110054	0.592711	104.746
235	Histidine to glutamine ratio	rs1047891	A	-0.0901629	0.0164584	4.29643e-08	0.136122	0.106239	0.200094	30.011
236	Histidine to glutamine ratio	rs2657879	G	0.273716	0.0188481	8.76104e-48	-0.0151076	0.128177	0.906175	210.894
237	Isobutyrylglycine levels	rs1047891	A	0.226272	0.0174476	1.84201e-38	0.136122	0.106239	0.200094	168.186
238	Isobutyrylglycine levels	rs10896190	C	-0.0925512	0.0165244	2.13253e-08	-0.0358872	0.0998328	0.719242	31.3699
239	Isobutyrylglycine levels	rs1440581	C	0.0940744	0.0162061	6.44152e-09	-0.0408429	0.100054	0.683122	33.6966
240	Isobutyrylglycine levels	rs7111570	T	0.380813	0.0484631	3.90953e-15	0.690487	0.360026	0.0551264	61.7449
241	Glycine to serine ratio	rs1047891	A	0.453848	0.0158854	1.57833e-179	0.136122	0.106239	0.200094	816.253
242	Glycine to serine ratio	rs1992855	C	0.123217	0.0156499	3.45297e-15	-0.0816277	0.100648	0.417352	61.9895
243	Glycine to serine ratio	rs662602	G	-0.141162	0.016456	9.64155e-18	-0.0461349	0.104498	0.658858	73.5846
244	Creatine levels	rs1047891	A	0.20419	0.0151579	2.32241e-41	0.136122	0.106239	0.200094	181.464
245	Creatine levels	rs1145086	G	0.107918	0.0146647	1.85239e-13	-0.0131439	0.0998158	0.895237	54.1554
246	Gamma-glutamylglycine levels	rs1047891	A	0.48432	0.0154368	1e-200	0.136122	0.106239	0.200094	984.352
247	Gamma-glutamylglycine levels	rs1992855	C	0.0862072	0.015371	2.04151e-08	-0.0816277	0.100648	0.417352	31.4545
248	Gamma-glutamylglycine levels	rs2297442	C	-0.101178	0.0163767	6.48498e-10	0.071751	0.109914	0.513892	38.1698
249	Gamma-glutamylglycine levels	rs4646961	A	0.0999587	0.0160826	5.12146e-10	0.0591966	0.112488	0.598716	38.6304
250	1-ribosyl-imidazoleacetate levels	rs1047891	A	-0.0868644	0.0154761	1.9906e-08	0.136122	0.106239	0.200094	31.5036
251	1-ribosyl-imidazoleacetate levels	rs11613331	A	0.148203	0.0144003	7.68134e-25	-0.0210512	0.099354	0.8322	105.918
252	1-ribosyl-imidazoleacetate levels	rs67417370	G	-0.0900475	0.016212	2.78596e-08	0.0252471	0.106356	0.81236	30.8511
253	1-ribosyl-imidazoleacetate levels	rs7094385	G	0.159048	0.0171846	2.13717e-20	0.0115441	0.111579	0.917597	85.6599
254	1-ribosyl-imidazoleacetate levels	rs9657360	T	0.140723	0.0175331	1.00606e-15	-0.0113841	0.120007	0.924424	64.4188
255	5-methylthioadenosine (mta) levels	rs1047891	A	-0.106771	0.0162798	5.43463e-11	0.136122	0.106239	0.200094	43.0139
256	5-methylthioadenosine (mta) levels	rs41278174	A	0.294315	0.0482533	1.06477e-09	0.427137	0.27761	0.123896	37.2024
257	5-methylthioadenosine (mta) levels	rs4870052	A	-0.102285	0.0156703	6.69699e-11	0.0509166	0.10163	0.616372	42.6059
258	5-methylthioadenosine (mta) levels	rs662138	G	-0.114689	0.01978	6.70285e-09	0.0666763	0.139816	0.633442	33.6195
259	5-methylthioadenosine (mta) levels	rs9471975	C	0.0946975	0.0151834	4.46355e-10	0.0269479	0.0995666	0.786658	38.899
260	N-acetylglycine levels	rs1047891	A	0.381478	0.0157461	1.16081e-129	0.136122	0.106239	0.200094	586.939
261	N-acetylglycine levels	rs596603	G	-0.115999	0.0149808	9.69793e-15	-0.040513	0.0994438	0.683718	59.9568
262	Butyrylglycine levels	rs1047891	A	0.297264	0.0190512	6.89919e-55	0.136122	0.106239	0.200094	243.467
263	Butyrylglycine levels	rs10774580	G	-0.10246	0.0182646	2.02565e-08	0.187516	0.0998039	0.0602657	31.4694
264	Butyrylglycine levels	rs2014355	C	0.557922	0.0183717	1e-200	-0.170954	0.112764	0.129511	922.249
265	Glycocholenate sulfate levels	rs1047891	A	0.0922583	0.0165756	2.60808e-08	0.136122	0.106239	0.200094	30.9794
266	Glycocholenate sulfate levels	rs112344408	A	-0.47499	0.0320607	1.1664e-49	-0.244211	0.31246	0.434463	219.494
267	Glycocholenate sulfate levels	rs189017081	C	0.383146	0.0596738	1.35675e-10	-1.05454	0.613852	0.0858144	41.2251
268	Glycocholenate sulfate levels	rs2724417	A	0.183286	0.0164934	1.08891e-28	-0.285987	0.102934	0.00546349	123.492
269	Glycocholenate sulfate levels	rs4149056	C	0.611847	0.019827	1e-200	0.109622	0.124082	0.376986	952.295
270	Glycocholenate sulfate levels	rs4762697	T	0.232217	0.0169158	6.9232e-43	-0.0705011	0.105858	0.505411	188.453
271	Glycocholenate sulfate levels	rs510547	T	-0.0988197	0.016438	1.83614e-09	0.181939	0.104503	0.0816864	36.1401
272	Glycocholenate sulfate levels	rs55971546	T	0.210053	0.0360898	5.87446e-09	0.285242	0.242545	0.239579	33.8757
273	Phosphate to threonine ratio	rs1047891	A	0.0975868	0.016399	2.66843e-09	0.136122	0.106239	0.200094	35.4118
274	Phosphate to threonine ratio	rs1260326	C	-0.104084	0.0153971	1.38031e-11	0.176011	0.103758	0.0898173	45.6973
275	Phosphate to threonine ratio	rs17712208	A	-0.245397	0.044725	4.09272e-08	-0.0691867	0.371612	0.852304	30.1049
276	Phosphate to threonine ratio	rs1860371	C	0.129785	0.0228689	1.38548e-08	0.140531	0.154053	0.361648	32.2076
277	Homoarginine levels	rs1047891	A	-0.267116	0.0153908	1.78869e-67	0.136122	0.106239	0.200094	301.216
278	Homoarginine levels	rs13135092	G	0.152931	0.0264972	7.85199e-09	-0.476404	0.36832	0.195854	33.3113
279	Homoarginine levels	rs37370	T	-0.148341	0.0241157	7.68912e-10	0.148298	0.161759	0.359255	37.8375
280	Homoarginine levels	rs72623915	T	0.355872	0.0159872	9.06726e-110	-0.177841	0.106031	0.0934932	495.499
281	Homoarginine levels	rs72629024	G	0.117324	0.0206359	1.30499e-08	-0.0203562	0.1303	0.875855	32.3241
282	Betaine levels	rs1047891	A	-0.1561	0.0160982	3.11215e-22	0.136122	0.106239	0.200094	94.0267
283	Betaine levels	rs11061978	T	-0.198148	0.0149245	3.15998e-40	0.144328	0.0988205	0.14415	176.271
284	Betaine levels	rs150600000	A	-0.278994	0.0422415	3.98246e-11	-0.143101	0.203126	0.481124	43.6226
285	Betaine levels	rs595653	A	0.208733	0.0146443	4.26125e-46	0.0921205	0.0997968	0.355966	203.163
286	Betaine levels	rs662138	G	-0.152126	0.0195782	7.83628e-15	0.0666763	0.139816	0.633442	60.3756
287	Betaine levels	rs73233394	C	0.181231	0.0323216	2.05713e-08	0.116881	0.28476	0.681474	31.4398
288	Betaine levels	rs746900	A	-0.101258	0.0149067	1.10013e-11	0.214197	0.0984981	0.0296579	46.1419
289	Betaine levels	rs80254170	G	-0.173855	0.0278879	4.545e-10	-0.21843	0.193076	0.257924	38.8636
290	Glutarylcarnitine (c5-dc) levels	rs1047891	A	-0.102111	0.0163686	4.4263e-10	0.136122	0.106239	0.200094	38.9154
291	Glutarylcarnitine (c5-dc) levels	rs1134688	G	-0.247742	0.0178196	6.09484e-44	0.212403	0.142543	0.136199	193.287
292	Glutarylcarnitine (c5-dc) levels	rs12431901	T	0.0907431	0.0163776	3.01299e-08	-0.109286	0.105426	0.299916	30.6992
293	Glutarylcarnitine (c5-dc) levels	rs2062541	A	0.116396	0.015752	1.47625e-13	-0.0570535	0.0990756	0.564712	54.6015
294	Glutarylcarnitine (c5-dc) levels	rs2405528	A	0.113989	0.0187933	1.31599e-09	-0.220212	0.119519	0.0654049	36.7892
295	Glutarylcarnitine (c5-dc) levels	rs4873310	T	-0.218695	0.0150094	4.32255e-48	-0.0858863	0.10139	0.396945	212.301
296	Glutarylcarnitine (c5-dc) levels	rs55936281	T	-0.130268	0.0170435	2.1174e-14	-0.0195512	0.115427	0.865496	58.4195
297	Glutarylcarnitine (c5-dc) levels	rs74717771	C	-0.0983186	0.0151683	9.06153e-11	0.0519273	0.0993464	0.60119	42.0143
298	Glutarylcarnitine (c5-dc) levels	rs78185702	T	0.205695	0.0266881	1.28443e-14	-0.0318005	0.152798	0.835134	59.4035
299	Glutarylcarnitine (c5-dc) levels	rs8012	G	-0.308657	0.014854	6.64715e-96	0.0668201	0.0989069	0.499304	431.783
300	Glutarylcarnitine (c5-dc) levels	rs8056893	A	-0.243374	0.0167221	5.5055e-48	0.00896122	0.112509	0.936516	211.82
301	Adenosine 5'-diphosphate (ADP) to glycine ratio	rs1047891	A	-0.250151	0.022131	1.26487e-29	0.136122	0.106239	0.200094	127.762
302	3-methylglutarylcarnitine (2) levels	rs1047891	A	0.312082	0.015444	8.43861e-91	0.136122	0.106239	0.200094	408.336
303	3-methylglutarylcarnitine (2) levels	rs11581518	G	-0.143505	0.0175619	3.04808e-16	0.221198	0.142719	0.12117	66.7715
304	3-methylglutarylcarnitine (2) levels	rs1171614	C	0.0996742	0.0176693	1.68982e-08	0.0704591	0.134647	0.600775	31.822
305	3-methylglutarylcarnitine (2) levels	rs11753995	A	0.165952	0.0195212	1.87768e-17	0.138373	0.141817	0.329206	72.269
306	3-methylglutarylcarnitine (2) levels	rs12208357	T	0.27557	0.0283243	2.26597e-22	0.00963025	0.21482	0.964243	94.6554
307	3-methylglutarylcarnitine (2) levels	rs1755618	T	-0.356915	0.0207775	3.88555e-66	-0.153913	0.135001	0.254248	295.082
308	3-methylglutarylcarnitine (2) levels	rs2297442	C	-0.106111	0.0158781	2.34315e-11	0.071751	0.109914	0.513892	44.6605
309	3-methylglutarylcarnitine (2) levels	rs3092098	C	-0.114767	0.0191199	1.94313e-09	0.0646062	0.12931	0.617342	36.0299
310	3-methylglutarylcarnitine (2) levels	rs35494829	C	0.158208	0.0223605	1.49129e-12	0.00562535	0.231267	0.980594	50.0603
311	3-methylglutarylcarnitine (2) levels	rs7564850	C	-0.226363	0.024476	2.27963e-20	-0.195952	0.195391	0.315924	85.5323
312	5-methylthioadenosine (MTA) to phosphate ratio	rs1047891	A	-0.0975934	0.0159272	8.92775e-10	0.136122	0.106239	0.200094	37.5459
313	5-methylthioadenosine (MTA) to phosphate ratio	rs662138	G	-0.12591	0.0193196	7.16357e-11	0.0666763	0.139816	0.633442	42.4741
314	5-methylthioadenosine (MTA) to phosphate ratio	rs9322188	T	-0.114751	0.0157678	3.39874e-13	-0.0150773	0.107991	0.888963	52.9628
315	5-methylthioadenosine (MTA) to phosphate ratio	rs9471975	C	0.0903349	0.0148411	1.15195e-09	0.0269479	0.0995666	0.786658	37.0492
316	Adenosine 5'-monophosphate (AMP) to glycine ratio	rs1047891	A	-0.294617	0.0164582	1.161e-71	0.136122	0.106239	0.200094	320.443
317	X-24757 levels	rs1047891	A	0.126163	0.0192863	6.08799e-11	0.136122	0.106239	0.200094	42.7924
318	Propionylglycine levels	rs1047891	A	0.358921	0.0172869	9.42979e-96	0.136122	0.106239	0.200094	431.086
319	Propionylglycine levels	rs2297442	C	-0.098395	0.0178947	3.82931e-08	0.071751	0.109914	0.513892	30.2341
320	Propionylglycine levels	rs60774377	C	0.116302	0.0163996	1.32409e-12	0.042042	0.0999879	0.674141	50.293
321	Glycine to alanine ratio	rs1047891	A	0.45942	0.0154264	6.77628e-195	0.136122	0.106239	0.200094	886.933
322	Adenosine 5'-monophosphate (AMP) to serine ratio	rs1047891	A	-0.100859	0.0167198	1.61653e-09	0.136122	0.106239	0.200094	36.3888
323	Adenosine 5'-monophosphate (AMP) to serine ratio	rs12669623	C	-0.09315	0.0168432	3.1945e-08	0.215959	0.114676	0.0596719	30.5856
324	Serine to threonine ratio	rs1047891	A	0.323414	0.0161423	2.71524e-89	0.136122	0.106239	0.200094	401.409
325	Serine to threonine ratio	rs13241866	G	0.181256	0.0176318	8.66508e-25	0.216513	0.125757	0.0851275	105.68
326	Serine to threonine ratio	rs532303	G	0.170722	0.0162978	1.12383e-25	-0.0461077	0.104504	0.659065	109.729
327	Glycine to phosphate ratio	rs1047891	A	0.521407	0.0157488	1e-200	0.136122	0.106239	0.200094	1096.12
328	Serine levels	rs1047891	A	0.205086	0.016246	1.56139e-36	0.136122	0.106239	0.200094	159.36
329	Serine levels	rs561931	G	0.182917	0.0153145	6.97391e-33	0.0238428	0.101568	0.814406	142.66
330	Serine levels	rs816411	T	-0.148474	0.0150358	5.35888e-23	-0.295513	0.0961657	0.00211948	97.5097
331	Glycine to pyridoxal ratio	rs1047891	A	0.310186	0.0162688	4.81436e-81	0.136122	0.106239	0.200094	363.524
332	Phosphate to serine ratio	rs1047891	A	-0.182614	0.0166433	5.19756e-28	0.136122	0.106239	0.200094	120.39
333	Phosphate to serine ratio	rs561931	G	-0.166232	0.0156802	2.93738e-26	0.0238428	0.101568	0.814406	112.39
334	Choline levels	rs1047891	A	-0.0903798	0.0159831	1.56097e-08	0.136122	0.106239	0.200094	31.9757
335	Choline levels	rs11656215	T	-0.114099	0.0146363	6.40928e-15	0.192743	0.0988663	0.0512318	60.7717
336	X-17325 levels	rs1047891	A	0.193695	0.017386	7.9338e-29	0.136122	0.106239	0.200094	124.119
337	Taurocholenate sulfate levels	rs1047891	A	-0.0976808	0.0167285	5.24516e-09	0.136122	0.106239	0.200094	34.0961
338	Taurocholenate sulfate levels	rs1573558	T	0.127867	0.0167976	2.69411e-14	-0.280642	0.103323	0.0066045	57.9459
339	Taurocholenate sulfate levels	rs4149006	T	-0.205816	0.021847	4.47738e-21	0.0581747	0.12758	0.648398	88.7513
340	Taurocholenate sulfate levels	rs55971546	T	0.287683	0.0363314	2.40789e-15	0.285242	0.242545	0.239579	62.6995
341	Taurocholenate sulfate levels	rs57743625	A	0.42381	0.0200948	9.70583e-99	0.147068	0.108917	0.17693	444.81
342	Taurocholenate sulfate levels	rs72838105	T	-0.220866	0.0348672	2.38146e-10	-0.0380093	0.40409	0.92506	40.1258
343	Serine to alpha-tocopherol ratio	rs1047891	A	0.138513	0.0165234	5.16729e-17	0.136122	0.106239	0.200094	70.272
344	Serine to alpha-tocopherol ratio	rs561931	G	0.11386	0.0155407	2.36157e-13	0.0238428	0.101568	0.814406	53.6786
345	Serine to alpha-tocopherol ratio	rs62457261	G	0.11632	0.0155324	6.94593e-14	0.292432	0.100036	0.00346386	56.0831
346	N-palmitoylglycine levels	rs1047891	A	0.246863	0.0161005	4.6308e-53	0.136122	0.106239	0.200094	235.09
347	N-palmitoylglycine levels	rs324420	A	0.335583	0.0181115	1.21118e-76	-0.189498	0.109589	0.0837799	343.314
348	N-palmitoylglycine levels	rs67981690	G	0.133771	0.0222146	1.72525e-09	0.134388	0.126862	0.28945	36.2616
349	Picolinate levels	rs1047891	A	-0.104752	0.017993	5.82115e-09	0.136122	0.106239	0.200094	33.8936
350	Picolinate levels	rs164749	G	0.14552	0.0164579	9.40488e-19	-0.0873501	0.100236	0.383511	78.1802
351	Picolinate levels	rs77863699	C	0.539266	0.051931	2.92349e-25	-0.291215	0.381784	0.445598	107.833
352	Picolinate levels	rs8056693	C	-0.41449	0.0495836	6.30235e-17	-0.461287	0.315532	0.143759	69.8799
353	X-21467 levels	rs1047891	A	0.164416	0.016738	8.96833e-23	0.136122	0.106239	0.200094	96.4897
354	X-21467 levels	rs10897407	G	-0.0923181	0.0159912	7.7845e-09	0.0956534	0.102995	0.353033	33.3282
355	X-21467 levels	rs12318075	G	0.42818	0.0201222	1.77985e-100	0.147437	0.108905	0.175796	452.795
356	X-21467 levels	rs189017081	C	0.357034	0.0605277	3.66421e-09	-1.05454	0.613852	0.0858144	34.7945
357	X-21467 levels	rs55672373	T	-0.489317	0.0324894	2.9306e-51	-0.244101	0.312524	0.434765	226.828
358	X-21467 levels	rs7976818	T	-0.169366	0.0185582	7.09295e-20	-0.00731007	0.120472	0.951615	83.2877
359	Pregnenolone sulfate levels	rs10491431	A	0.173005	0.0204653	2.82415e-17	0.0701413	0.144342	0.627012	71.463
360	Pregnenolone sulfate levels	rs140331100	T	-0.592131	0.101217	4.91274e-09	0.157663	0.488524	0.746897	34.2238
361	Pregnenolone sulfate levels	rs3102547	A	-0.082022	0.0147893	2.92207e-08	0.0251176	0.0987486	0.799218	30.7585
362	Pregnenolone sulfate levels	rs4149056	C	0.207105	0.0198848	2.11298e-25	0.109622	0.124082	0.376986	108.477
363	Pregnenolone sulfate levels	rs4762697	T	0.092538	0.0164203	1.74445e-08	-0.0705011	0.105858	0.505411	31.7598
364	Pregnenolone sulfate levels	rs6740315	C	-0.0897283	0.0154608	6.4907e-09	0.0675907	0.108119	0.531872	33.6818
365	Pregnenolone sulfate levels	rs9922045	G	0.175291	0.028536	8.10729e-10	-0.220958	0.290748	0.447276	37.734
366	Pregnanediol-3-glucuronide levels	rs10491431	A	0.159672	0.0221564	5.73677e-13	0.0701413	0.144342	0.627012	51.9349
367	Pregnanediol-3-glucuronide levels	rs11045806	A	-0.125491	0.0201461	4.69281e-10	-0.0874446	0.155175	0.57308	38.801
368	Pregnanediol-3-glucuronide levels	rs2594950	C	0.0983106	0.0167833	4.69453e-09	-0.0783566	0.108487	0.47013	34.312
369	Pregnanediol-3-glucuronide levels	rs4148415	T	-0.102332	0.016413	4.52426e-10	0.12046	0.100315	0.229825	38.8729
370	Pregnanediol-3-glucuronide levels	rs4149056	C	0.253066	0.0213692	2.3518e-32	0.109622	0.124082	0.376986	140.246
371	Pregnanediol-3-glucuronide levels	rs80237154	G	0.40501	0.0327994	4.98852e-35	0.622638	0.276597	0.0243809	152.475
372	Pregnenediol disulfate (C21H34O8S2) levels	rs10491431	A	0.220271	0.0190047	4.61265e-31	0.0701413	0.144342	0.627012	134.336
373	Pregnenediol disulfate (C21H34O8S2) levels	rs212100	C	0.509035	0.0178277	2.57675e-179	-0.00246823	0.138938	0.985826	815.276
374	Pregnenediol disulfate (C21H34O8S2) levels	rs3740065	G	-0.16225	0.0221228	2.23219e-13	-0.131214	0.167003	0.432045	53.7885
375	Pregnenediol disulfate (C21H34O8S2) levels	rs4149056	C	0.167898	0.0186	1.76787e-19	0.109622	0.124082	0.376986	81.4827
376	Pregnenediol disulfate (C21H34O8S2) levels	rs6740315	C	-0.079346	0.0144127	3.68573e-08	0.0675907	0.108119	0.531872	30.3081
377	Pregnenediol disulfate (C21H34O8S2) levels	rs7806596	A	-0.114657	0.0138005	9.71668e-17	-0.0470906	0.100467	0.639272	69.0258
378	5alpha-pregnan-diol disulfate levels	rs10491431	A	0.345496	0.026958	1.33272e-37	0.0701413	0.144342	0.627012	164.252
379	5alpha-pregnan-diol disulfate levels	rs212100	C	0.20548	0.0326396	3.06557e-10	-0.00246823	0.138938	0.985826	39.6323
380	Pregnenediol sulfate (C21H34O5S) levels	rs10491431	A	0.263097	0.0182647	4.83859e-47	0.0701413	0.144342	0.627012	207.495
381	Pregnenediol sulfate (C21H34O5S) levels	rs2497318	T	-0.0790782	0.0133058	2.79632e-09	0.160085	0.0991182	0.10629	35.3209
382	Pregnenediol sulfate (C21H34O5S) levels	rs2594950	C	0.104203	0.0139874	9.35178e-14	-0.0783566	0.108487	0.47013	55.4992
383	Pregnenediol sulfate (C21H34O5S) levels	rs296365	G	0.112595	0.0146258	1.37825e-14	-0.0191247	0.114123	0.866913	59.2651
384	Pregnenediol sulfate (C21H34O5S) levels	rs7851737	A	-0.0749525	0.0131447	1.18332e-08	0.225531	0.0993288	0.0231745	32.514
385	Pregnenediol sulfate (C21H34O5S) levels	rs79388303	A	0.144436	0.0257385	2.00382e-08	-0.224397	0.291326	0.441145	31.4909
386	Pregnenediol sulfate (C21H34O5S) levels	rs9543004	C	0.0811588	0.0140058	6.84641e-09	-0.0628619	0.101068	0.533958	33.578
387	1-palmitoyl-2-oleoyl-GPI (16:0/18:1) levels	rs10493322	T	-0.110994	0.0163368	1.08977e-11	0.0122566	0.111671	0.912603	46.1599
388	1-palmitoyl-2-oleoyl-GPI (16:0/18:1) levels	rs12638256	G	0.142094	0.0154125	2.9881e-20	0.108653	0.10254	0.289316	84.9973
389	1-palmitoyl-2-oleoyl-GPI (16:0/18:1) levels	rs174564	G	0.105845	0.0161254	5.24123e-11	0.0528588	0.0999727	0.596991	43.0844
390	1-palmitoyl-2-oleoyl-GPI (16:0/18:1) levels	rs4806498	C	-0.17759	0.0155473	3.22372e-30	-0.0291502	0.100186	0.771081	130.475
391	N-acetylputrescine levels	rs1049742	T	0.206891	0.0279307	1.28884e-13	-0.00721537	0.193419	0.970242	54.8681
392	N-acetylputrescine levels	rs1115784	G	0.489449	0.0155706	1e-200	0.00599053	0.104786	0.95441	988.107
393	N-acetylputrescine levels	rs12208357	T	0.162203	0.0293162	3.15041e-08	0.00963025	0.21482	0.964243	30.6128
394	N-acetylputrescine levels	rs148381953	G	0.537506	0.0558042	5.85814e-22	-0.324233	0.373714	0.385614	92.7754
395	Acisoga levels	rs1049742	T	-0.268771	0.0298097	1.94708e-19	-0.00721537	0.193419	0.970242	81.2923
396	Acisoga levels	rs11101731	A	0.345666	0.0286615	1.71153e-33	0.0588681	0.173657	0.734617	145.451
397	Acisoga levels	rs56113850	C	-0.0967351	0.015704	7.27839e-10	-0.0416396	0.101187	0.680699	37.9444
398	Acisoga levels	rs662138	G	-0.202113	0.0208957	3.94767e-22	0.0666763	0.139816	0.633442	93.5566
399	Acisoga levels	rs80254170	G	-0.217948	0.029999	3.72496e-13	-0.21843	0.193076	0.257924	52.7828
400	X-24241 levels	rs1050152	T	-0.107399	0.0156755	7.31396e-12	-0.146673	0.106139	0.167005	46.9416
401	X-24241 levels	rs1171614	C	0.163222	0.0188775	5.31586e-18	0.0704591	0.134647	0.600775	74.7599
402	X-24241 levels	rs12208357	T	-0.190394	0.0303378	3.47857e-10	0.00963025	0.21482	0.964243	39.3857
403	X-24241 levels	rs34059508	A	-0.33036	0.0489551	1.49658e-11	0.539707	0.476419	0.257281	45.5385
404	X-24241 levels	rs77010315	A	-0.391863	0.0711089	3.57303e-08	0.77646	0.772421	0.314786	30.3683
405	Ursodeoxycholate levels	rs10504255	A	0.115612	0.0187373	6.82407e-10	0.154101	0.102086	0.131165	38.0708
406	N6-acetyllysine levels	rs1050541	G	0.135591	0.0159095	1.55924e-17	-0.0272712	0.100028	0.785133	72.6355
407	N6-acetyllysine levels	rs13894	A	-0.619273	0.0281742	4.46405e-107	-0.0741559	0.216592	0.732067	483.127
408	11beta-hydroxyandrosterone glucuronide levels	rs10514121	A	0.286687	0.0503116	1.21063e-08	-0.443591	0.752832	0.555707	32.4698
409	11beta-hydroxyandrosterone glucuronide levels	rs141232858	C	0.3626	0.0303363	6.28719e-33	0.62234	0.276477	0.0243877	142.866
410	11beta-hydroxyandrosterone glucuronide levels	rs72790679	A	-0.454672	0.0569641	1.44302e-15	-0.411624	0.555017	0.458304	63.708
411	11beta-hydroxyandrosterone glucuronide levels	rs9282858	T	-0.430671	0.0406957	3.58438e-26	0.410506	0.321472	0.201618	111.994
412	11beta-hydroxyandrosterone glucuronide levels	rs972283	G	0.0810732	0.0146239	2.95818e-08	-0.175878	0.0987797	0.0749929	30.7346
413	Octadecanedioylcarnitine (C18-DC) levels	rs1053094	T	0.119333	0.014961	1.50794e-15	0.0270837	0.0991966	0.784829	63.6209
414	Octadecanedioylcarnitine (C18-DC) levels	rs1859792	C	0.0985258	0.0163329	1.61586e-09	0.140758	0.101074	0.163733	36.3893
415	Octadecanedioylcarnitine (C18-DC) levels	rs2108622	T	-0.177705	0.0162276	6.58629e-28	-0.16703	0.124141	0.178467	119.92
416	Octadecanedioylcarnitine (C18-DC) levels	rs4149056	C	0.524674	0.0196894	1.90983e-156	0.109622	0.124082	0.376986	710.091
417	Octadecanedioylcarnitine (C18-DC) levels	rs4762697	T	0.198496	0.0167178	1.6284e-32	-0.0705011	0.105858	0.505411	140.976
418	Octadecanedioylcarnitine (C18-DC) levels	rs72738356	A	-0.126732	0.0181225	2.68973e-12	-0.026803	0.112079	0.810994	48.9031
419	N-acetylarginine levels	rs1055888	A	0.611744	0.0267857	1.90321e-115	-0.129721	0.156289	0.406533	521.595
420	N-acetylarginine levels	rs11568438	A	0.299824	0.0545966	3.9827e-08	-0.0908974	0.305334	0.765933	30.1579
421	N-acetylarginine levels	rs1171617	T	0.152433	0.0185038	1.75208e-16	0.0782423	0.134256	0.56004	67.8635
422	N-acetylarginine levels	rs17349049	A	0.571979	0.0181897	1e-200	-0.0953656	0.135511	0.481589	988.801
423	N-acetylarginine levels	rs2453583	T	0.107413	0.0158065	1.07919e-11	-0.0555743	0.111368	0.617769	46.1788
424	N-acetylarginine levels	rs4852931	G	0.192058	0.0212891	1.85677e-19	0.0171961	0.135968	0.899359	81.3861
425	N-delta-acetylornithine levels	rs1055888	A	-0.555403	0.0268914	9.06958e-95	-0.129721	0.156289	0.406533	426.569
426	N-delta-acetylornithine levels	rs62149622	C	-0.535217	0.0172303	1e-200	-0.136886	0.13435	0.308261	964.882
427	N-acetylasparagine levels	rs1055888	A	0.614689	0.027243	9.96317e-113	-0.129721	0.156289	0.406533	509.098
428	N-acetylasparagine levels	rs144979134	A	0.323025	0.0587357	3.80592e-08	-0.479951	0.745125	0.519497	30.246
429	N-acetylasparagine levels	rs17349049	A	0.638171	0.0182401	1e-200	-0.0953656	0.135511	0.481589	1224.11
430	N-acetylasparagine levels	rs780396	A	0.235635	0.0217921	2.99247e-27	0.0160367	0.135852	0.906032	116.918
431	N-acetylasparagine levels	rs8012505	G	0.264105	0.0229798	1.43255e-30	-0.0305606	0.152304	0.840968	132.087
432	N-acetyl-L-glutamine levels	rs1055888	A	0.545681	0.0265696	9.90337e-94	-0.129721	0.156289	0.406533	421.801
433	N-acetyl-L-glutamine levels	rs1495741	A	-0.17536	0.017849	8.8183e-23	-0.00948912	0.113416	0.933322	96.5236
434	N-acetyl-L-glutamine levels	rs62149622	C	0.531929	0.0169943	1e-200	-0.136886	0.13435	0.308261	979.717
435	Cerotoylcarnitine (C26) levels	rs1056438	C	-0.114753	0.0161506	1.20168e-12	0.071018	0.101372	0.483573	50.4837
436	Cerotoylcarnitine (C26) levels	rs11242109	T	-0.133706	0.0150117	5.25146e-19	-0.113491	0.103995	0.275136	79.3308
437	Cerotoylcarnitine (C26) levels	rs112549564	T	0.291343	0.0238196	2.11734e-34	0.157972	0.175196	0.367222	149.603
438	Cerotoylcarnitine (C26) levels	rs12210538	G	-0.24632	0.0173304	7.5903e-46	0.120564	0.133986	0.36821	202.014
439	Cerotoylcarnitine (C26) levels	rs13267782	T	0.185867	0.0166699	7.16897e-29	-0.225901	0.112799	0.0452106	124.319
440	Cerotoylcarnitine (C26) levels	rs2294866	A	0.0909689	0.0164084	2.9555e-08	-0.087988	0.11549	0.446138	30.7364
441	Cerotoylcarnitine (C26) levels	rs75202638	T	-0.127223	0.0213926	2.73021e-09	-0.246079	0.195026	0.20703	35.3675
442	X-23974 levels	rs1075485	A	0.121083	0.0173191	2.72358e-12	-0.142196	0.109982	0.196046	48.8783
443	X-23974 levels	rs887829	T	0.0962899	0.0168304	1.05775e-08	-0.0510931	0.101152	0.613478	32.732
444	Glycosyl-N-tricosanoyl-sphingadienine (d18:2/23:0) levels	rs10762405	G	0.107632	0.0174859	7.48994e-10	0.158429	0.0999185	0.112834	37.8885
445	Glycosyl-N-tricosanoyl-sphingadienine (d18:2/23:0) levels	rs2381400	A	0.103054	0.0177496	6.3981e-09	0.151685	0.104446	0.146425	33.7095
446	Glycosyl-N-tricosanoyl-sphingadienine (d18:2/23:0) levels	rs9790720	A	0.225509	0.0188351	4.93033e-33	0.00838648	0.117371	0.943037	143.348
447	2-hydroxy-4-(methylthio)butanoic acid levels	rs10766467	C	-0.170109	0.0148559	2.33439e-30	-0.0791722	0.0987686	0.422788	131.116
448	2-hydroxy-4-(methylthio)butanoic acid levels	rs12130865	A	0.433192	0.01428	1e-200	-0.0956446	0.0991015	0.334486	920.247
449	2-hydroxy-4-(methylthio)butanoic acid levels	rs490379	C	-0.124448	0.0218311	1.19464e-08	0.267335	0.169603	0.114971	32.4956
450	2-hydroxy-4-(methylthio)butanoic acid levels	rs6425192	C	-0.121753	0.0159879	2.63037e-14	-0.185009	0.108452	0.0880238	57.9931
451	1-arachidonoyl-GPE (20:4n6) levels	rs10770795	G	-0.123356	0.0223434	3.37226e-08	0.0365705	0.127885	0.774906	30.4805
452	1-arachidonoyl-GPE (20:4n6) levels	rs11519272	A	0.271602	0.0203388	1.12462e-40	0.147427	0.108905	0.175825	178.326
453	1-arachidonoyl-GPE (20:4n6) levels	rs1532085	G	-0.104314	0.0159064	5.45555e-11	-0.0386474	0.099941	0.698977	43.0072
454	1-arachidonoyl-GPE (20:4n6) levels	rs174560	C	-0.384949	0.0161464	1.25235e-125	-0.0471029	0.101063	0.641164	568.401
455	Eicosenedioate (C20:1-DC) levels	rs10770795	G	-0.20802	0.0223496	1.30811e-20	0.0365705	0.127885	0.774906	86.6305
456	Eicosenedioate (C20:1-DC) levels	rs12318075	G	0.348161	0.0201158	4.1047e-67	0.147437	0.108905	0.175796	299.561
457	Taurodeoxycholic acid 3-sulfate levels	rs10770795	G	-0.244657	0.0240809	2.9967e-24	0.0365705	0.127885	0.774906	103.221
458	Taurodeoxycholic acid 3-sulfate levels	rs11519272	A	0.446778	0.0210681	8.34161e-100	0.147427	0.108905	0.175825	449.71
459	Taurodeoxycholic acid 3-sulfate levels	rs11656408	G	0.0964159	0.0169732	1.34316e-08	0.163274	0.0990641	0.0993208	32.2678
460	Taurodeoxycholic acid 3-sulfate levels	rs55971546	T	0.357381	0.0379918	5.11503e-21	0.285242	0.242545	0.239579	88.4878
461	Taurodeoxycholic acid 3-sulfate levels	rs62128824	C	-0.142344	0.0225211	2.60741e-10	-0.0363322	0.139164	0.794034	39.9484
462	3-aminoisobutyrate levels	rs10774020	C	0.226744	0.0157008	2.83582e-47	-0.0633885	0.108144	0.557775	208.559
463	3-aminoisobutyrate levels	rs336465	A	-0.113214	0.0177581	1.82547e-10	-0.263243	0.10453	0.0117904	40.645
464	3-aminoisobutyrate levels	rs34248297	G	-0.317062	0.0301464	7.18156e-26	-0.286154	0.221386	0.196166	110.616
465	3-aminoisobutyrate levels	rs37369	T	0.938994	0.0246649	1e-200	0.0449757	0.164026	0.783933	1449.33
466	3-aminoisobutyrate levels	rs6781987	A	0.119043	0.0195706	1.18144e-09	-0.143412	0.11953	0.230221	36.9998
467	Deoxycarnitine levels	rs10774021	T	0.351263	0.0141938	3.28849e-135	-0.0593337	0.10658	0.577727	612.446
468	Deoxycarnitine levels	rs1171615	T	0.142349	0.0168286	2.70294e-17	0.0696572	0.134682	0.605019	71.5505
469	Deoxycarnitine levels	rs17243908	C	0.276975	0.0357078	8.71619e-15	-0.255033	0.310349	0.411213	60.1665
470	Deoxycarnitine levels	rs2072536	T	0.0888067	0.0143927	6.81839e-10	-0.0120924	0.101821	0.905465	38.0721
471	Deoxycarnitine levels	rs2255531	A	0.0899565	0.0146227	7.65871e-10	-0.130248	0.101699	0.200293	37.8451
472	1-methyl-4-imidazoleacetate levels	rs10774021	T	0.359328	0.0151076	4.82028e-125	-0.0593337	0.10658	0.577727	565.706
473	Glutamine degradant levels	rs10774021	T	0.147532	0.0135304	1.10603e-27	-0.0593337	0.10658	0.577727	118.892
474	Glutamine degradant levels	rs146767775	T	-0.497256	0.0592585	4.80772e-17	0.792023	0.776781	0.307908	70.414
475	Glutamine degradant levels	rs17279437	A	0.238955	0.0212722	2.80074e-29	-0.0523914	0.16522	0.751168	126.185
476	Glutamine degradant levels	rs2467862	G	-0.0805078	0.0134064	1.91134e-09	-0.0133194	0.0998105	0.89384	36.0621
477	Glutamine degradant levels	rs715	C	-0.150822	0.0139745	3.72823e-27	0.137263	0.107195	0.200372	116.481
478	Imidazole lactate levels	rs10774021	T	0.194878	0.0158871	1.37213e-34	-0.0593337	0.10658	0.577727	150.465
479	Imidazole lactate levels	rs11076256	T	0.714384	0.0271182	6.11518e-153	0.0153234	0.212799	0.942595	693.972
480	Imidazole lactate levels	rs12601778	T	-0.107145	0.0153104	2.59273e-12	-0.0507351	0.0989082	0.607985	48.9746
481	Imidazole lactate levels	rs143277630	T	-0.312217	0.0355437	1.57688e-18	0.0958386	0.249293	0.700651	77.1592
482	Imidazole lactate levels	rs145281230	G	-0.439015	0.0738951	2.8318e-09	-0.370039	0.566476	0.513608	35.2962
483	Imidazole lactate levels	rs2805103	A	0.0969957	0.0168381	8.38658e-09	0.0401412	0.118012	0.733748	33.1832
484	Imidazole lactate levels	rs4150575	T	0.107027	0.0165673	1.04616e-10	0.0219782	0.108728	0.839809	41.7333
485	Imidazole lactate levels	rs490379	C	-0.133215	0.0219505	1.28793e-09	0.267335	0.169603	0.114971	36.8313
486	Imidazole lactate levels	rs7530513	A	0.397623	0.0144873	7.70378e-166	-0.09528	0.0990848	0.336251	753.3
487	1-oleoyl-2-arachidonoyl-GPE (18:1/20:4) levels	rs1077834	C	0.37044	0.0185641	1.36663e-88	0.00291432	0.11331	0.979481	398.188
488	1-oleoyl-2-arachidonoyl-GPE (18:1/20:4) levels	rs12904367	A	0.14739	0.0224536	5.23192e-11	0.0687661	0.14203	0.628268	43.0888
489	1-oleoyl-2-arachidonoyl-GPE (18:1/20:4) levels	rs1532085	G	-0.358021	0.0156177	2.67276e-116	-0.0386474	0.099941	0.698977	525.512
490	1-oleoyl-2-arachidonoyl-GPE (18:1/20:4) levels	rs174566	G	-0.123363	0.016301	3.79437e-14	0.0280653	0.0999838	0.778942	57.2719
491	1-oleoyl-2-arachidonoyl-GPE (18:1/20:4) levels	rs59007384	T	0.117492	0.019163	8.72078e-10	-0.050885	0.119496	0.670232	37.5915
492	1-oleoyl-2-arachidonoyl-GPE (18:1/20:4) levels	rs6878680	C	0.0901934	0.0162766	3.00251e-08	0.0756398	0.105465	0.473247	30.7059
493	1-oleoyl-2-arachidonoyl-GPE (18:1/20:4) levels	rs7930786	G	-0.233933	0.0302266	9.99457e-15	-0.0359169	0.184596	0.845729	59.8969
494	1-stearoyl-2-arachidonoyl-GPE (18:0/20:4) levels	rs1077834	C	0.357376	0.018375	2.96619e-84	0.00291432	0.11331	0.979481	378.265
495	1-stearoyl-2-arachidonoyl-GPE (18:0/20:4) levels	rs12904367	A	0.147999	0.0221356	2.29352e-11	0.0687661	0.14203	0.628268	44.7028
496	1-stearoyl-2-arachidonoyl-GPE (18:0/20:4) levels	rs13081352	A	-0.137807	0.0238119	7.15241e-09	0.0151427	0.195076	0.938127	33.493
497	1-stearoyl-2-arachidonoyl-GPE (18:0/20:4) levels	rs1532085	G	-0.351719	0.0154255	4.46859e-115	-0.0386474	0.099941	0.698977	519.892
498	1-stearoyl-2-arachidonoyl-GPE (18:0/20:4) levels	rs174560	C	-0.23265	0.0164026	1.15431e-45	-0.0471029	0.101063	0.641164	201.178
499	1-stearoyl-2-arachidonoyl-GPE (18:0/20:4) levels	rs5117	C	0.122116	0.0184235	3.39625e-11	-0.0639993	0.116639	0.583213	43.934
500	1-stearoyl-2-arachidonoyl-GPE (18:0/20:4) levels	rs964184	C	-0.206164	0.0226163	7.81325e-20	0.0185412	0.140139	0.894742	83.0965
501	2-stearoyl-GPE (18:0) levels	rs1077835	G	0.129118	0.0190805	1.31463e-11	0.00333586	0.113318	0.976515	45.7925
502	2-stearoyl-GPE (18:0) levels	rs174418	C	-0.118161	0.016285	3.99298e-13	-0.0601932	0.0993777	0.544713	52.6469
503	2-stearoyl-GPE (18:0) levels	rs61781291	A	0.121261	0.018032	1.75898e-11	-0.0468053	0.117778	0.69107	45.2225
504	1-(1-enyl-palmitoyl)-GPC (p-16:0) levels	rs1077989	C	-0.099282	0.0155086	1.53635e-10	0.278335	0.09395	0.00305063	40.9823
505	1-(1-enyl-palmitoyl)-GPC (p-16:0) levels	rs174560	C	-0.172408	0.0166804	4.84653e-25	-0.0471029	0.101063	0.641164	106.832
506	1-(1-enyl-palmitoyl)-GPC (p-16:0) levels	rs61781291	A	0.133324	0.0178647	8.4588e-14	-0.0468053	0.117778	0.69107	55.6962
507	3-hydroxy-2-ethylpropionate levels	rs10786187	G	0.129488	0.0154587	5.45942e-17	0.0359606	0.0987976	0.715871	70.1638
508	3-hydroxy-2-ethylpropionate levels	rs10820721	A	-0.120348	0.0186145	1.01094e-10	-0.195313	0.119105	0.101039	41.7999
509	X-25810 levels	rs10786415	G	-0.104477	0.0158403	4.23459e-11	-0.0979153	0.0999049	0.327044	43.5025
510	X-25810 levels	rs117250991	G	0.344913	0.0620602	2.73334e-08	0.107619	0.204928	0.599475	30.8882
511	X-25810 levels	rs142171054	T	0.323203	0.0533403	1.36749e-09	-0.231392	0.191731	0.227488	36.7147
512	X-25810 levels	rs62333059	A	-0.104192	0.0179893	6.96027e-09	-0.154393	0.114492	0.177499	33.546
513	Tetradecadienoate (14:2) levels	rs10788817	G	0.124544	0.014937	7.55733e-17	0.0628376	0.102955	0.541638	69.5215
514	Tetradecadienoate (14:2) levels	rs11626972	G	-0.0846601	0.0151397	2.24588e-08	0.000441294	0.0999107	0.996476	31.2696
515	3-hydroxylaurate levels	rs10788817	G	0.107101	0.0152709	2.3263e-12	0.0628376	0.102955	0.541638	49.1878
516	N-acetyltaurine levels	rs10795395	G	-0.212083	0.0142756	6.33349e-50	-0.0599977	0.0989474	0.544276	220.71
517	N-acetyltaurine levels	rs4986782	A	-0.421347	0.0529724	1.80436e-15	-0.375118	0.237745	0.114608	63.2675
518	N-acetyltaurine levels	rs6602129	G	-0.309459	0.0259822	1.04455e-32	-0.116102	0.193591	0.548686	141.858
519	Glycochenodeoxycholate 3-sulfate levels	rs10798945	T	-0.103264	0.0176513	4.90998e-09	-0.0133701	0.116121	0.908335	34.2251
520	Glycochenodeoxycholate 3-sulfate levels	rs12242611	A	-0.101079	0.0178134	1.39261e-08	-0.0278309	0.109015	0.798496	32.198
521	Glycochenodeoxycholate 3-sulfate levels	rs212100	C	0.301792	0.0207478	6.21781e-48	-0.00246823	0.138938	0.985826	211.578
522	Glycochenodeoxycholate 3-sulfate levels	rs3794806	G	0.140148	0.0162013	5.13247e-18	0.138568	0.103764	0.181741	74.8297
523	Glycochenodeoxycholate 3-sulfate levels	rs55971546	T	0.385491	0.0359146	7.08375e-27	0.285242	0.242545	0.239579	115.209
524	Glycochenodeoxycholate 3-sulfate levels	rs56398830	A	-0.487976	0.0673596	4.34546e-13	-0.501264	0.710472	0.480476	52.4805
525	Glycochenodeoxycholate 3-sulfate levels	rs76021834	G	-0.0991977	0.0169825	5.18349e-09	0.0735687	0.10125	0.467468	34.1193
526	Glycochenodeoxycholate 3-sulfate levels	rs975657	A	0.101058	0.0163741	6.75102e-10	0.0809921	0.099785	0.416983	38.0914
527	Behenoyl dihydrosphingomyelin (d18:0/22:0) levels	rs10799480	G	0.121277	0.0152972	2.22602e-15	-0.0637764	0.104482	0.541594	62.854
528	Behenoyl dihydrosphingomyelin (d18:0/22:0) levels	rs2244608	G	0.119032	0.0162114	2.09677e-13	-0.13234	0.102455	0.196463	53.9121
529	Behenoyl dihydrosphingomyelin (d18:0/22:0) levels	rs2954021	G	-0.118174	0.0151257	5.59525e-15	0.0760073	0.0988217	0.441813	61.0398
530	Behenoyl dihydrosphingomyelin (d18:0/22:0) levels	rs885256	C	-0.0996812	0.0179091	2.60727e-08	-0.110343	0.108816	0.310567	30.9798
531	X-23639 levels	rs10801699	C	-0.0981496	0.0155048	2.44726e-10	-0.0945834	0.0990285	0.33952	40.0723
532	X-23639 levels	rs2472297	T	0.107611	0.0178123	1.52771e-09	0.0349697	0.114147	0.759334	36.4984
533	X-23639 levels	rs4675869	G	0.115776	0.0169137	7.64106e-12	0.000168898	0.112052	0.998797	46.8554
534	2-hydroxy-3-methylvalerate levels	rs10802092	T	0.126041	0.0147352	1.19172e-17	0.0139546	0.102174	0.891365	73.1664
535	2-hydroxy-3-methylvalerate levels	rs3802967	C	-0.124544	0.01423	2.09148e-18	-0.0816529	0.0987108	0.408128	76.6012
536	Alpha-hydroxyisovalerate levels	rs10802092	T	0.174872	0.0149927	1.95116e-31	0.0139546	0.102174	0.891365	136.044
537	Alpha-hydroxyisovalerate levels	rs2393791	T	-0.116179	0.0152288	2.36823e-14	0.150423	0.100921	0.13609	58.2001
538	Alpha-hydroxyisovalerate levels	rs3802967	C	-0.258766	0.01431	4.3483e-73	-0.0816529	0.0987108	0.408128	326.991
539	Glycosyl-N-behenoyl-sphingadienine (d18:2/22:0) levels	rs10823631	G	0.0986998	0.0161334	9.49297e-10	0.139933	0.0996991	0.16045	37.4266
540	Glycosyl-N-behenoyl-sphingadienine (d18:2/22:0) levels	rs11722463	A	0.163258	0.015626	1.49884e-25	0.0979903	0.108885	0.368152	109.157
541	Glycosyl-N-behenoyl-sphingadienine (d18:2/22:0) levels	rs35818294	A	0.300353	0.0198764	1.36982e-51	0.0197324	0.123468	0.873025	228.343
542	Glycosyl-N-behenoyl-sphingadienine (d18:2/22:0) levels	rs3750434	A	0.103985	0.0153983	1.44811e-11	0.0892172	0.099293	0.368905	45.6033
543	Undecenoylcarnitine (C11:1) levels	rs10826337	A	0.0874092	0.0156444	2.30689e-08	-0.0683711	0.10066	0.496995	31.2174
544	Undecenoylcarnitine (C11:1) levels	rs1126742	G	0.264169	0.0224183	4.74146e-32	0.0146509	0.148207	0.921254	138.854
545	Undecenoylcarnitine (C11:1) levels	rs6693388	C	0.167916	0.0162666	5.55884e-25	-0.0239831	0.111494	0.829685	106.559
546	Undecenoylcarnitine (C11:1) levels	rs78029652	G	-0.492309	0.089134	3.32794e-08	-1.17338	2.32448	0.613705	30.5062
547	Undecenoylcarnitine (C11:1) levels	rs8009347	C	0.0964059	0.0151507	1.97699e-10	0.0762487	0.0994973	0.443475	40.4894
548	X-18886 levels	rs10838163	G	-0.106979	0.016367	6.3079e-11	3.42608	2.12219	0.10644	42.7227
549	X-18886 levels	rs2582788	G	-0.11348	0.0170855	3.09662e-11	-0.0718851	0.115366	0.533216	44.1147
550	3-methoxytyramine sulfate levels	rs10840516	A	0.12698	0.0222221	1.10262e-08	0.160763	0.122437	0.189173	32.6513
551	Phenylpyruvate to 4-hydroxyphenylpyruvate ratio	rs10840627	G	0.189147	0.0235642	9.99883e-16	-0.0701694	0.121229	0.562712	64.4308
552	X-25433 levels	rs10841781	G	-0.153119	0.0233588	5.56075e-11	0.0786541	0.126483	0.534038	42.9692
553	X-25433 levels	rs12318075	G	0.349411	0.0221988	8.03189e-56	0.147437	0.108905	0.175796	247.75
554	X-25433 levels	rs2804411	T	-0.114649	0.017564	6.68744e-11	0.154906	0.101536	0.127104	42.6082
555	Carotene diol (1) levels	rs10846742	A	-0.143552	0.0208154	5.33265e-12	0.0487834	0.125894	0.69839	47.5608
556	Carotene diol (1) levels	rs9708919	T	0.246529	0.0153225	3.02833e-58	0.187231	0.100607	0.0627408	258.867
557	Carotene diol (2) levels	rs10846744	C	0.138929	0.0213945	8.37574e-11	-0.157565	0.131131	0.229527	42.1679
558	Carotene diol (2) levels	rs12927647	C	-0.229256	0.015315	1.16331e-50	-0.17573	0.100608	0.0806919	224.082
559	Phenylalanine to phosphate ratio	rs10860932	A	0.107865	0.0173894	5.54253e-10	0.0756278	0.106463	0.477475	38.4762
560	1-palmitoleoyl-2-linolenoyl-GPC (16:1/18:3) levels	rs10864726	T	0.0870292	0.0155305	2.09762e-08	0.0265789	0.0993169	0.788995	31.4021
561	1-palmitoleoyl-2-linolenoyl-GPC (16:1/18:3) levels	rs174567	G	0.270068	0.0154862	4.14855e-68	0.0523615	0.0999672	0.600427	304.128
562	1-palmitoleoyl-2-linolenoyl-GPC (16:1/18:3) levels	rs4665972	C	-0.0941744	0.0154348	1.05132e-09	0.191315	0.101982	0.0606611	37.2275
563	Beta-hydroxyisovalerate levels	rs10888445	T	0.111273	0.015421	5.36621e-13	0.0532327	0.103907	0.608432	52.066
564	Beta-hydroxyisovalerate levels	rs114200864	A	-0.293406	0.0523853	2.13216e-08	-0.319603	0.220755	0.147681	31.3703
565	Beta-hydroxyisovalerate levels	rs1154510	C	0.212962	0.0227394	7.58251e-21	-0.0537791	0.120678	0.655858	87.7094
566	Beta-hydroxyisovalerate levels	rs6443851	G	-0.129202	0.0160849	9.54928e-16	-0.0453263	0.106271	0.669732	64.5211
567	Beta-hydroxyisovalerate levels	rs77863699	C	0.355656	0.0490129	3.97592e-13	-0.291215	0.381784	0.445598	52.655
568	1-palmitoyl-2-arachidonoyl-GPI (16:0/20:4) levels	rs10889340	C	0.109162	0.0159561	7.84256e-12	-0.0135354	0.1117	0.903551	46.8047
569	1-palmitoyl-2-arachidonoyl-GPI (16:0/20:4) levels	rs149615216	T	0.40913	0.0728455	1.94978e-08	-1.02244	0.670247	0.127142	31.544
570	1-palmitoyl-2-arachidonoyl-GPI (16:0/20:4) levels	rs174560	C	-0.161873	0.0165689	1.51944e-22	-0.0471029	0.101063	0.641164	95.4468
571	Androsterone glucuronide levels	rs10897320	T	-0.084204	0.014394	4.91811e-09	-0.121482	0.100144	0.2251	34.2218
572	Androsterone glucuronide levels	rs212100	C	-0.169772	0.018039	4.8955e-21	-0.00246823	0.138938	0.985826	88.5742
573	Androsterone glucuronide levels	rs72794638	C	-0.329683	0.0502842	5.51237e-11	-0.413024	0.552946	0.455093	42.9863
574	Androsterone glucuronide levels	rs9282858	T	-0.343361	0.0372578	3.08949e-20	0.410506	0.321472	0.201618	84.9313
575	Carnitine levels	rs10900223	C	-0.105448	0.0176162	2.15271e-09	-0.0325854	0.10898	0.764936	35.8304
576	Carnitine levels	rs1171617	T	0.443332	0.0179927	4.75726e-134	0.0782423	0.134256	0.56004	607.107
577	Carnitine levels	rs149235996	G	-0.56909	0.0700396	4.46387e-16	0.798827	0.777832	0.304424	66.0199
578	Carnitine levels	rs7705826	G	0.199276	0.0204928	2.37787e-22	-0.00450141	0.144431	0.975137	94.56
579	Citrulline to dimethylarginine (SDMA + ADMA) ratio	rs10901047	C	0.117368	0.0160564	2.67648e-13	-0.0470756	0.100041	0.637953	53.4322
580	Citrulline to dimethylarginine (SDMA + ADMA) ratio	rs11161609	T	0.0880975	0.0156275	1.72698e-08	-0.144648	0.0990981	0.144387	31.7796
581	Citrulline to dimethylarginine (SDMA + ADMA) ratio	rs37369	T	-0.188103	0.0278055	1.3335e-11	0.0449757	0.164026	0.783933	45.7646
582	Citrulline to dimethylarginine (SDMA + ADMA) ratio	rs7580046	A	0.0921957	0.0153932	2.10653e-09	0.00468639	0.0988292	0.962179	35.8727
583	Citrulline levels	rs10901047	C	0.105952	0.0160104	3.64805e-11	-0.0470756	0.100041	0.637953	43.7939
584	Citrulline levels	rs3732055	C	0.0990075	0.0153445	1.10159e-10	-0.0360634	0.0992541	0.716348	41.6323
585	Gamma-glutamylcitrulline levels	rs10901047	C	0.0958141	0.0161926	3.27591e-09	-0.0470756	0.100041	0.637953	35.0127
586	Gamma-glutamylcitrulline levels	rs17536777	G	-0.119949	0.0213038	1.79802e-08	0.229013	0.18637	0.219145	31.7014
587	Gamma-glutamylcitrulline levels	rs35594	A	-0.115555	0.0174221	3.2965e-11	-0.032383	0.104567	0.756798	43.9923
588	Gamma-glutamylcitrulline levels	rs3732055	C	0.0996742	0.0155205	1.34399e-10	-0.0360634	0.0992541	0.716348	41.2434
589	X-25109 levels	rs10912697	A	-0.203531	0.016684	3.14084e-34	-0.132373	0.105146	0.208049	148.82
590	Gamma-glutamylglutamate levels	rs10948077	C	0.0974923	0.0151682	1.29779e-10	-0.0528294	0.101041	0.601077	41.3116
591	Gamma-glutamylglutamate levels	rs3859862	G	-0.108569	0.0159844	1.10453e-11	-0.00968958	0.104718	0.926277	46.1338
592	3-indoleglyoxylic acid levels	rs10988130	G	-0.232885	0.017906	1.13233e-38	-0.0363808	0.129829	0.779308	169.155
593	3-indoleglyoxylic acid levels	rs11647808	A	0.166628	0.0288147	7.3485e-09	0.0142237	0.212762	0.946699	33.4401
594	3-indoleglyoxylic acid levels	rs5751777	T	0.319109	0.0154785	1.96016e-94	0.192451	0.102985	0.0616609	425.031
595	X-23641 levels	rs11032447	G	0.0969354	0.0170649	1.3437e-08	-0.00889222	0.102245	0.930696	32.2669
596	X-23641 levels	rs11597782	C	-0.127271	0.0169546	6.06947e-14	-0.0154462	0.0999032	0.877128	56.3487
597	X-23641 levels	rs2294915	T	-0.105849	0.0192581	3.87701e-08	0.00310737	0.110546	0.977575	30.2097
598	X-23641 levels	rs55747707	A	-0.126933	0.0207889	1.02288e-09	0.0301424	0.128091	0.81396	37.2809
599	X-23641 levels	rs662138	G	-0.135538	0.02196	6.74109e-10	0.0666763	0.139816	0.633442	38.0941
600	X-23641 levels	rs7538652	T	0.171038	0.017412	8.96526e-23	-0.0169346	0.111008	0.878752	96.4912
601	X-23641 levels	rs7584317	G	0.172355	0.0164302	9.5905e-26	0.11962	0.09878	0.225905	110.043
602	Dopamine 3-o-sulfate levels	rs11043016	C	0.100458	0.0183286	4.23103e-08	0.147364	0.122097	0.227454	30.0407
603	Dopamine 3-o-sulfate levels	rs73266074	A	-0.135149	0.0242012	2.34509e-08	0.101221	0.161436	0.530656	31.1854
604	Glycochenodeoxycholate glucuronide (1) levels	rs11045655	G	-0.354913	0.0184969	4.69051e-82	-0.0708564	0.15213	0.641385	368.168
605	Glycochenodeoxycholate glucuronide (1) levels	rs146931915	T	0.353403	0.0630027	2.03119e-08	-1.04366	0.612819	0.0885605	31.4646
606	Glycochenodeoxycholate glucuronide (1) levels	rs185979634	C	-0.303796	0.0330569	3.92486e-20	-0.0112355	0.381688	0.976517	84.4578
607	Glycochenodeoxycholate glucuronide (1) levels	rs3785912	T	-0.142035	0.015955	5.47357e-19	0.110256	0.100546	0.272827	79.2496
608	Hexadecanedioate (C16-DC) levels	rs11045806	A	-0.228334	0.0188888	1.21721e-33	-0.0874446	0.155175	0.57308	146.128
609	Hexadecanedioate (C16-DC) levels	rs12406866	T	0.107603	0.018556	6.67727e-09	0.0764952	0.117866	0.516336	33.6264
610	Hexadecanedioate (C16-DC) levels	rs35746477	G	-0.10575	0.0176234	1.96646e-09	0.0847403	0.112474	0.451197	36.0065
611	Hexadecanedioate (C16-DC) levels	rs4149056	C	0.515822	0.0197078	5.32828e-151	0.109622	0.124082	0.376986	685.052
612	Deoxycholic acid 12-sulfate levels	rs11045806	A	-0.183065	0.0208111	1.41184e-18	-0.0874446	0.155175	0.57308	77.3785
613	Deoxycholic acid 12-sulfate levels	rs17222723	A	-0.286615	0.0352469	4.23544e-16	-0.244265	0.312476	0.434385	66.1235
614	Deoxycholic acid 12-sulfate levels	rs4149056	C	0.406891	0.0215012	7.21905e-80	0.109622	0.124082	0.376986	358.122
615	X-18922 levels	rs11045806	A	-0.152913	0.0196665	7.52758e-15	-0.0874446	0.155175	0.57308	60.4553
616	X-18922 levels	rs11576656	A	0.239514	0.0250478	1.15197e-21	0.024655	0.165213	0.881371	91.4371
617	X-18922 levels	rs135536	C	-0.115842	0.0187763	6.84668e-10	-0.102949	0.113166	0.362971	38.0638
618	X-18922 levels	rs2582788	G	-0.163521	0.0173579	4.48618e-21	-0.0718851	0.115366	0.533216	88.7468
619	X-18922 levels	rs28736286	G	0.102348	0.0171668	2.49151e-09	-0.0988792	0.108748	0.363218	35.5451
620	X-18922 levels	rs4149056	C	0.302992	0.0209274	1.66307e-47	0.109622	0.124082	0.376986	209.62
621	X-26111 levels	rs11045806	A	-0.121363	0.0199163	1.10356e-09	-0.0874446	0.155175	0.57308	37.1326
622	X-26111 levels	rs4149056	C	0.310638	0.0208638	3.89514e-50	0.109622	0.124082	0.376986	221.678
623	X-26111 levels	rs7375178	A	-0.120089	0.0156006	1.38563e-14	0.112399	0.099664	0.259413	59.2548
624	X-16935 levels	rs11045856	G	-0.237864	0.0177417	5.49924e-41	0.0078143	0.130575	0.952279	179.749
625	X-16935 levels	rs1648348	C	0.143608	0.0165391	3.85522e-18	-0.134664	0.113857	0.23691	75.3934
626	X-16935 levels	rs2417966	G	0.153735	0.0176698	3.30513e-18	0.185125	0.104984	0.0778395	75.6976
627	X-16935 levels	rs4148415	T	-0.107768	0.0160813	2.06409e-11	0.12046	0.100315	0.229825	44.9094
628	X-16935 levels	rs55826256	C	-0.349841	0.0194623	3.0433e-72	-0.0157968	0.113495	0.889304	323.112
629	X-11880 levels	rs11045856	G	-0.16403	0.017296	2.4542e-21	0.0078143	0.130575	0.952279	89.9405
630	X-11880 levels	rs13410335	G	-0.111696	0.0157898	1.50565e-12	-0.0547219	0.100845	0.587382	50.0405
631	X-11880 levels	rs2417966	G	0.0989076	0.0173098	1.10376e-08	0.185125	0.104984	0.0778395	32.6494
632	X-12851 levels	rs11045856	G	-0.115194	0.0186231	6.18927e-10	0.0078143	0.130575	0.952279	38.261
633	X-12851 levels	rs146860861	A	-0.193211	0.0345287	2.19756e-08	-0.173786	0.308518	0.573234	31.3115
634	X-11372 levels	rs11045885	G	0.169911	0.0193668	1.73487e-18	0.143853	0.108848	0.186303	76.971
635	X-21796 levels	rs11045885	G	0.130608	0.0192245	1.092e-11	0.143853	0.108848	0.186303	46.1561
636	X-21796 levels	rs4148324	G	0.168639	0.0153632	4.9386e-28	-0.0513878	0.101158	0.611456	120.49
637	X-21470 levels	rs11045962	T	-0.125187	0.0222011	1.71265e-08	0.051484	0.127242	0.68576	31.7958
638	X-21470 levels	rs1165181	A	-0.123681	0.0173529	1.02271e-12	-0.120606	0.101754	0.235913	50.7998
639	X-21470 levels	rs148982377	C	0.273535	0.0429576	1.92062e-10	-0.102523	0.17694	0.562305	40.5458
640	X-21470 levels	rs212100	C	0.353966	0.0214089	2.10136e-61	-0.00246823	0.138938	0.985826	273.36
641	X-21470 levels	rs55725645	C	-0.214066	0.0335484	1.76139e-10	-0.172996	0.308464	0.574913	40.7147
642	X-21470 levels	rs58310495	T	0.229343	0.021197	2.77983e-27	0.166205	0.111051	0.134484	117.064
643	21-hydroxypregnenolone disulfate levels	rs11045962	T	-0.153215	0.0205312	8.48599e-14	0.051484	0.127242	0.68576	55.6896
644	21-hydroxypregnenolone disulfate levels	rs111790575	G	0.193124	0.0222545	4.02936e-18	-0.0271422	0.145693	0.852212	75.3073
645	21-hydroxypregnenolone disulfate levels	rs1165195	G	-0.162063	0.0146024	1.27807e-28	-0.0880533	0.10207	0.388318	123.174
646	21-hydroxypregnenolone disulfate levels	rs12369881	A	0.209691	0.0193762	2.70401e-27	0.15107	0.108842	0.165142	117.118
647	21-hydroxypregnenolone disulfate levels	rs139230314	A	-0.353962	0.0641429	3.4223e-08	0.233548	0.290733	0.421796	30.452
648	21-hydroxypregnenolone disulfate levels	rs2061679	T	0.172174	0.0286869	1.9508e-09	-0.21275	0.294677	0.470309	36.022
649	21-hydroxypregnenolone disulfate levels	rs212100	C	0.159312	0.0198734	1.08943e-15	-0.00246823	0.138938	0.985826	64.2618
650	21-hydroxypregnenolone disulfate levels	rs9509847	A	-0.088274	0.0153392	8.67536e-09	0.00700905	0.101339	0.944859	33.1177
651	Guanidinoacetate levels	rs11062102	C	0.127499	0.0155718	2.66035e-16	-0.0694379	0.107231	0.517274	67.0403
652	Guanidinoacetate levels	rs2781668	T	0.121725	0.0199615	1.07418e-09	0.0702641	0.116727	0.547207	37.1855
653	Guanidinoacetate levels	rs34400381	A	-0.349215	0.0404895	6.41973e-18	-0.223138	0.19777	0.259207	74.3877
654	Guanidinoacetate levels	rs72629024	G	0.164008	0.0210294	6.24055e-15	-0.0203562	0.1303	0.875855	60.8242
655	X-25419 levels	rs11062102	C	0.14455	0.0165208	2.14124e-18	-0.0694379	0.107231	0.517274	76.5551
656	Phenyllactate (PLA) levels in elite athletes	rs11076256	T	0.447662	0.0265192	6.2441e-64	0.0153234	0.212799	0.942595	284.957
657	Phenyllactate (PLA) levels in elite athletes	rs143277630	T	-0.194762	0.0339985	1.01287e-08	0.0958386	0.249293	0.700651	32.8162
658	Cholate levels	rs11076828	T	0.0993904	0.0172053	7.61692e-09	-0.133957	0.106476	0.208358	33.3706
659	N-acetylcitrulline levels	rs11126419	T	0.552737	0.0271932	7.52817e-92	-0.131784	0.156173	0.398762	413.158
660	N-acetylcitrulline levels	rs17349049	A	0.57917	0.0188535	1e-200	-0.0953656	0.135511	0.481589	943.687
661	N-acetylcitrulline levels	rs4852931	G	0.255658	0.0227991	3.49925e-29	0.0171961	0.135968	0.899359	125.743
662	1-methylhistidine levels	rs11133665	A	0.156172	0.0164769	2.58604e-21	0.149209	0.116455	0.200105	89.837
663	1-methylhistidine levels	rs35042303	T	0.169952	0.0300921	1.62586e-08	-0.286664	0.243789	0.239647	31.8968
664	1-methylhistidine levels	rs35285898	C	0.159332	0.0168676	3.51879e-21	0.132554	0.129167	0.304789	89.2276
665	2-aminooctanoate levels	rs111540621	G	-0.541019	0.0176216	1e-200	-0.240439	0.128729	0.0617917	942.615
666	2-aminooctanoate levels	rs1185568	A	-0.111653	0.0154885	5.64402e-13	-0.0944733	0.100994	0.349563	51.9663
667	2-aminooctanoate levels	rs390132	C	0.124366	0.022488	3.19666e-08	0.157022	0.17512	0.369903	30.5845
668	Dimethylarginine (sdma + adma) levels	rs11161609	T	-0.0981957	0.0149412	4.95969e-11	-0.144648	0.0990981	0.144387	43.1931
669	Dimethylarginine (sdma + adma) levels	rs37370	T	-0.244251	0.0246942	4.55281e-23	0.148298	0.161759	0.359255	97.8324
670	3-methylcytidine levels	rs111682050	C	0.739683	0.0227179	1e-200	-0.00812368	0.173253	0.962602	1060.12
671	3-methylcytidine levels	rs114831445	A	0.51362	0.0629653	3.42901e-16	0.167401	0.393554	0.670578	66.5398
672	3-methylcytidine levels	rs4698415	C	0.209023	0.0177461	5.03552e-32	-0.0121773	0.125073	0.92244	138.734
673	Glutamine to asparagine ratio	rs111688512	A	0.189148	0.0228039	1.09003e-16	0.245366	0.156024	0.115808	68.7995
674	Glutamine to asparagine ratio	rs28393117	T	-0.119947	0.0174394	6.07327e-12	0.012652	0.119421	0.915626	47.3059
675	Glutamine to asparagine ratio	rs2933243	A	-0.26321	0.0190115	1.3688e-43	-0.0345129	0.127368	0.786414	191.678
676	Glutamine to asparagine ratio	rs7104825	T	0.206193	0.0234296	1.36183e-18	-0.0923513	0.194313	0.634594	77.4494
677	Glutamine to asparagine ratio	rs715	C	0.0978414	0.0166294	4.01322e-09	0.137263	0.107195	0.200372	34.6172
678	Glutamine to asparagine ratio	rs8012505	G	-0.693508	0.021321	1e-200	-0.0305606	0.152304	0.840968	1058.01
679	Plasma free asparagine levels	rs111688512	A	-0.162448	0.0230294	1.73954e-12	0.245366	0.156024	0.115808	49.7581
680	Plasma free asparagine levels	rs115395195	A	-0.171498	0.0231446	1.26447e-13	-0.0284359	0.187775	0.879632	54.9059
681	Plasma free asparagine levels	rs28393117	T	0.121884	0.0176103	4.47941e-12	0.012652	0.119421	0.915626	47.9027
682	Plasma free asparagine levels	rs715	C	-0.0933317	0.0167886	2.70981e-08	0.137263	0.107195	0.200372	30.905
683	Plasma free asparagine levels	rs8012505	G	0.630602	0.0219561	2.08131e-181	-0.0305606	0.152304	0.840968	824.898
684	Histidine to asparagine ratio	rs111688512	A	0.149099	0.0231842	1.26718e-10	0.245366	0.156024	0.115808	41.3585
685	Histidine to asparagine ratio	rs1974562	C	-0.0991104	0.0177772	2.47308e-08	-0.000250316	0.120817	0.998347	31.0822
686	Histidine to asparagine ratio	rs2463822	C	-0.175231	0.0231887	4.13254e-14	0.0285092	0.187765	0.879318	57.1043
687	Histidine to asparagine ratio	rs8012505	G	-0.601381	0.0219313	1.53573e-165	-0.0305606	0.152304	0.840968	751.918
688	X-12707 levels	rs111875922	T	0.460651	0.0596199	1.10578e-14	-0.174021	0.461254	0.705968	59.6982
689	X-12707 levels	rs116938011	T	-0.705907	0.0826559	1.33871e-17	0.372176	0.276442	0.178203	72.9369
690	X-12707 levels	rs117985404	A	0.342342	0.0543705	3.04483e-10	-1.06539	0.549466	0.0525073	39.6455
691	X-12707 levels	rs12923643	A	0.310182	0.0419184	1.36533e-13	-0.111987	0.290113	0.699488	54.755
692	X-12707 levels	rs144245963	T	0.52022	0.0671425	9.33469e-15	-1.06452	1.01321	0.293426	60.0315
693	X-12707 levels	rs165656	C	0.236019	0.0156859	3.63465e-51	-0.187061	0.0993372	0.059687	226.399
694	X-12707 levels	rs80339217	C	-0.245214	0.043783	2.1354e-08	0.123771	0.62207	0.842289	31.3675
695	X-22162 levels	rs112026082	T	0.247665	0.0424564	5.43122e-09	0.0110603	0.297735	0.970367	34.0285
696	X-22162 levels	rs117135869	T	0.901438	0.0585061	1.4556e-53	0.495589	0.465591	0.287134	237.394
697	X-22162 levels	rs3779701	T	-0.286975	0.051842	3.10234e-08	0.962317	0.531927	0.0704336	30.6425
698	X-22162 levels	rs73886794	A	-1.06638	0.0386216	8.21923e-168	0.412996	0.361192	0.252862	762.366
699	X-22162 levels	rs74532808	G	0.393086	0.0391223	9.41208e-24	-0.495159	0.328131	0.131291	100.955
700	Adenosine 5'-diphosphate (ADP) to phosphoethanolamine ratio	rs112036394	C	-0.161606	0.0293531	3.67977e-08	-0.121022	0.126852	0.34006	30.3115
701	1-palmitoyl-2-docosahexaenoyl-gpc (16:0/22:6) levels	rs11207979	A	-0.0960105	0.0155838	7.23189e-10	0.0135357	0.1117	0.90355	37.9569
702	1-palmitoyl-2-docosahexaenoyl-gpc (16:0/22:6) levels	rs174546	T	-0.165729	0.0157617	7.39441e-26	0.037114	0.100013	0.710569	110.558
703	1-palmitoyl-2-docosahexaenoyl-gpc (16:0/22:6) levels	rs3734398	C	-0.149909	0.0150506	2.27213e-23	0.124549	0.0994337	0.210357	99.2082
704	X-11444 levels	rs112115240	G	-0.462532	0.0637215	3.90968e-13	-0.279049	0.386861	0.470715	52.688
705	X-11444 levels	rs150262653	G	0.177596	0.0303373	4.79716e-09	0.621149	0.27638	0.024611	34.2699
706	X-11444 levels	rs2954038	A	-0.108927	0.0155646	2.58925e-12	0.0102614	0.112511	0.927331	48.9773
707	X-11444 levels	rs55834920	T	-0.22749	0.0238012	1.20152e-21	-0.089446	0.196235	0.648525	91.3539
708	X-11444 levels	rs72794638	C	-0.756857	0.0537321	4.64733e-45	-0.413024	0.552946	0.455093	198.408
709	X-11444 levels	rs9282858	T	-0.676614	0.0394194	4.89614e-66	0.410506	0.321472	0.201618	294.62
710	X-11470 levels	rs112115240	G	-0.403481	0.0663129	1.16849e-09	-0.279049	0.386861	0.470715	37.0212
711	X-11470 levels	rs116196017	G	-0.879952	0.0615223	2.09672e-46	2.13736	1.02258	0.0366024	204.575
712	X-11470 levels	rs146280229	C	-0.484498	0.0662294	2.56527e-13	0.470095	0.608998	0.440163	53.5158
713	X-11470 levels	rs55834920	T	-0.184278	0.0247137	8.88403e-14	-0.089446	0.196235	0.648525	55.5996
714	X-11470 levels	rs72794638	C	-0.678268	0.0560603	1.07036e-33	-0.413024	0.552946	0.455093	146.383
715	X-11470 levels	rs7580212	C	0.0925497	0.0155697	2.77782e-09	0.17597	0.101409	0.082697	35.3337
716	X-11470 levels	rs9282858	T	-0.586383	0.0412368	6.89675e-46	0.410506	0.321472	0.201618	202.205
717	Androsterone glucuronide to etiocholanolone glucuronide ratio	rs112115240	G	-0.53776	0.0644252	6.99914e-17	-0.279049	0.386861	0.470715	69.6731
718	Androsterone glucuronide to etiocholanolone glucuronide ratio	rs150886780	A	0.193054	0.0345244	2.24738e-08	-0.383233	0.214459	0.0739418	31.2684
719	Androsterone glucuronide to etiocholanolone glucuronide ratio	rs212100	C	-0.134446	0.0202028	2.83628e-11	-0.00246823	0.138938	0.985826	44.2866
720	Androsterone glucuronide to etiocholanolone glucuronide ratio	rs3857868	A	-0.102094	0.0182549	2.23586e-08	0.0863799	0.122727	0.481533	31.2782
721	Androsterone glucuronide to etiocholanolone glucuronide ratio	rs55834920	T	-0.197762	0.0242828	3.81975e-16	-0.089446	0.196235	0.648525	66.3267
722	Androsterone glucuronide to etiocholanolone glucuronide ratio	rs7246440	G	0.100821	0.0174813	8.05164e-09	0.0479039	0.113724	0.673589	33.2625
723	Androsterone glucuronide to etiocholanolone glucuronide ratio	rs72794638	C	-0.869586	0.0541959	6.17171e-58	-0.413024	0.552946	0.455093	257.45
724	Androsterone glucuronide to etiocholanolone glucuronide ratio	rs80276717	T	0.33306	0.031207	1.36772e-26	0.617912	0.276351	0.0253542	113.905
725	Androsterone glucuronide to etiocholanolone glucuronide ratio	rs9282858	T	-0.780602	0.0400267	1.05543e-84	0.410506	0.321472	0.201618	380.329
726	1-arachidonylglycerol (20:4) levels	rs11215670	T	0.221077	0.0402002	3.81076e-08	0.24657	0.219954	0.262285	30.2434
727	1-arachidonylglycerol (20:4) levels	rs174564	G	-0.270612	0.0160231	5.43349e-64	0.0528588	0.0999727	0.596991	285.234
728	X-23654 levels	rs112201728	T	0.219811	0.0292217	5.3872e-14	0.0114251	0.214979	0.957616	56.5832
729	X-23654 levels	rs142059872	A	0.783458	0.0660974	2.07439e-32	0.115261	0.458544	0.801533	140.496
730	X-23654 levels	rs182513938	T	-0.551225	0.0989853	2.56571e-08	-1.00941	1.28636	0.432631	31.011
731	X-23654 levels	rs2304913	C	-0.526832	0.0379546	8.30612e-44	-0.247934	0.311608	0.42623	192.671
732	Dihomo-linoleoylcarnitine (C20:2) levels	rs11239541	T	0.0928116	0.0164318	1.62066e-08	-0.0500832	0.102435	0.624893	31.9032
733	Dihomo-linoleoylcarnitine (C20:2) levels	rs12210538	G	-0.317629	0.017681	3.69862e-72	0.120564	0.133986	0.36821	322.721
734	Dihomo-linoleoylcarnitine (C20:2) levels	rs156403	G	-0.167644	0.0167219	1.17842e-23	-0.0420867	0.100696	0.675979	100.509
735	Dihomo-linoleoylcarnitine (C20:2) levels	rs58310495	T	0.142514	0.0210267	1.22072e-11	0.166205	0.111051	0.134484	45.9381
736	Taurochenodeoxycholic acid 3-sulfate levels	rs11239549	G	-0.111529	0.0192142	6.45538e-09	-0.0184091	0.109305	0.866252	33.6923
737	Taurochenodeoxycholic acid 3-sulfate levels	rs12945042	T	0.119943	0.0177118	1.27059e-11	0.130969	0.102708	0.202253	45.859
738	Taurochenodeoxycholic acid 3-sulfate levels	rs144846334	A	-0.535691	0.0789064	1.12958e-11	-0.581054	0.651695	0.372604	46.0897
739	Taurochenodeoxycholic acid 3-sulfate levels	rs147592063	T	0.785135	0.14308	4.07952e-08	0.584703	0.391985	0.135792	30.1114
740	Taurochenodeoxycholic acid 3-sulfate levels	rs212100	C	0.18455	0.0229219	8.19486e-16	-0.00246823	0.138938	0.985826	64.8227
741	Taurochenodeoxycholic acid 3-sulfate levels	rs55971546	T	0.345887	0.0378278	6.03366e-20	0.285242	0.242545	0.239579	83.6077
742	Nervonoylcarnitine (C24:1) levels	rs11242109	T	-0.126411	0.0155821	4.95493e-16	-0.113491	0.103995	0.275136	65.8139
743	Nervonoylcarnitine (C24:1) levels	rs17785370	T	-0.131829	0.0168562	5.24929e-15	0.117626	0.102482	0.251065	61.1649
744	Nervonoylcarnitine (C24:1) levels	rs2229738	T	0.197526	0.0301077	5.35734e-11	-0.384424	0.143689	0.00746432	43.0421
745	Nervonoylcarnitine (C24:1) levels	rs66808088	T	0.209263	0.0174116	2.83903e-33	-0.25977	0.112037	0.020416	144.447
746	Nervonoylcarnitine (C24:1) levels	rs7656006	C	0.232967	0.019803	5.96814e-32	-0.179219	0.117257	0.126407	138.397
747	Carnitine C14 levels	rs11242109	T	-0.114789	0.0148237	9.66201e-15	-0.113491	0.103995	0.275136	59.9635
748	X-11381 levels	rs11242109	T	-0.139313	0.0151713	4.20478e-20	-0.113491	0.103995	0.275136	84.3214
749	X-11381 levels	rs1171617	T	0.178377	0.0183417	2.35427e-22	0.0782423	0.134256	0.56004	94.5798
750	X-11381 levels	rs12208357	T	-0.32469	0.029745	9.68677e-28	0.00963025	0.21482	0.964243	119.154
751	X-11381 levels	rs34059508	A	-0.364144	0.0481867	4.12666e-14	0.539707	0.476419	0.257281	57.1073
752	X-11381 levels	rs77010315	A	-0.435487	0.0697394	4.2519e-10	0.77646	0.772421	0.314786	38.9937
753	Decadienedioic acid (C10:2-DC) levels	rs112433101	C	0.318473	0.0326175	1.60883e-22	0.183538	0.415841	0.658948	95.3331
754	Decadienedioic acid (C10:2-DC) levels	rs2328895	T	-0.163892	0.0150858	1.71082e-27	-0.0890103	0.102095	0.383296	118.026
755	Decadienedioic acid (C10:2-DC) levels	rs2332916	T	0.123085	0.0205015	1.92866e-09	-0.02109	0.178731	0.906069	36.0445
756	Decadienedioic acid (C10:2-DC) levels	rs603424	A	-0.191326	0.0197781	3.90279e-22	-0.0270014	0.156833	0.863307	93.5791
757	Decadienedioic acid (C10:2-DC) levels	rs72719621	A	-0.335112	0.0299294	4.22955e-29	0.060168	0.176097	0.732595	125.367
758	Decadienedioic acid (C10:2-DC) levels	rs8014023	G	-0.533561	0.0141682	1e-200	-0.000657907	0.100556	0.99478	1418.2
759	3-amino-2-piperidone levels	rs11244629	G	-0.122642	0.0178733	6.80302e-12	-0.0472246	0.120117	0.694205	47.0835
760	3-amino-2-piperidone levels	rs8056893	A	-0.113088	0.0164772	6.73007e-12	0.00896122	0.112509	0.936516	47.1049
761	Cortolone glucuronide (1) levels	rs11252866	T	-0.296928	0.0256737	6.16548e-31	0.047782	0.247379	0.846839	133.76
762	Cortolone glucuronide (1) levels	rs9994887	G	0.106142	0.0148019	7.4532e-13	0.0635503	0.0994343	0.522746	51.4209
763	Eugenol sulfate levels	rs112575821	A	0.223814	0.0369964	1.45198e-09	0.116894	0.215372	0.587299	36.5978
764	Eugenol sulfate levels	rs12186252	T	0.108159	0.0190248	1.3068e-08	0.0866937	0.114092	0.447339	32.321
765	Cysteinylglycine to glutamate ratio	rs1126464	C	0.144713	0.018464	4.59289e-15	-0.0156419	0.10704	0.883817	61.4276
766	Hypotaurine levels	rs1126464	C	0.102212	0.0178847	1.09694e-08	-0.0156419	0.10704	0.883817	32.6618
767	Hypotaurine levels	rs1366463	T	-0.0963758	0.0146441	4.66617e-11	0.0617377	0.0990666	0.533157	43.3122
768	Hypotaurine levels	rs1595693	C	-0.114963	0.0156569	2.09358e-13	0.0330815	0.10397	0.750347	53.9144
769	Hypotaurine levels	rs8105903	A	-0.0898438	0.0151518	3.0374e-09	0.135127	0.099373	0.173894	35.1599
770	Hypotaurine to cysteine ratio	rs1126464	C	0.101893	0.0185001	3.63589e-08	-0.0156419	0.10704	0.883817	30.3348
771	Hypotaurine to cysteine ratio	rs1366463	T	-0.096577	0.0151462	1.8142e-10	0.0617377	0.0990666	0.533157	40.6574
772	Hypotaurine to cysteine ratio	rs1595693	C	-0.120562	0.0161502	8.32749e-14	0.0330815	0.10397	0.750347	55.7269
773	Hypotaurine to cysteine ratio	rs73048024	A	-0.16694	0.0304467	4.18116e-08	-0.172936	0.201844	0.391569	30.0636
774	10-undecenoate (11:1n1) levels	rs1126742	G	0.46696	0.0223104	2.84601e-97	0.0146509	0.148207	0.921254	438.071
775	X-24949 levels	rs1126742	G	0.340914	0.0236166	3.10059e-47	0.0146509	0.148207	0.921254	208.379
776	X-24949 levels	rs1177442	G	0.181747	0.0165097	3.47713e-28	-0.0891453	0.102074	0.382478	121.187
777	X-24949 levels	rs7969341	G	0.229663	0.0214037	7.35719e-27	0.143693	0.108837	0.186749	115.134
778	2-hydroxysebacate levels	rs1126742	G	-0.188676	0.0232855	5.37533e-16	0.0146509	0.148207	0.921254	65.6542
779	2-hydroxysebacate levels	rs2779500	G	-0.0910714	0.0166351	4.38381e-08	-0.106195	0.102026	0.297939	29.9718
780	2-hydroxysebacate levels	rs74637339	A	0.362955	0.0343656	4.49058e-26	-0.0903764	0.177404	0.610444	111.547
781	3-hydroxysebacate levels	rs1126742	G	-0.251503	0.023906	6.95003e-26	0.0146509	0.148207	0.921254	110.681
782	3-hydroxysebacate levels	rs7542137	T	0.103358	0.0161578	1.58688e-10	0.0628387	0.102955	0.54163	40.9189
783	X-14939 levels	rs1126742	G	0.294175	0.0223147	1.09888e-39	0.0146509	0.148207	0.921254	173.792
784	X-14939 levels	rs12585350	T	-0.1575	0.0283276	2.69861e-08	0.0522258	0.207358	0.801148	30.913
785	Sebacate (C10-DC) levels	rs1126743	A	0.153817	0.0190909	7.81372e-16	0.0765348	0.117869	0.516132	64.9166
786	Dodecanedioate levels	rs1126743	A	0.136271	0.0185101	1.81245e-13	0.0765348	0.117869	0.516132	54.1988
787	3-methyl-2-oxobutyrate levels	rs1129043	C	-0.131118	0.0157904	1.0096e-16	-0.0396947	0.101155	0.694751	68.9507
788	Gamma-glutamylalanine levels	rs113342678	G	0.105558	0.019004	2.78395e-08	-0.0323117	0.121885	0.790932	30.8526
789	Gamma-glutamylalanine levels	rs75200713	C	-0.193024	0.0349726	3.40366e-08	0.291965	0.199629	0.143595	30.4626
790	Palmitoyl sphingomyelin (d18:1/16:0) levels	rs113345881	G	-0.156192	0.0270541	7.77265e-09	0.118405	0.227982	0.603509	33.3312
791	Palmitoyl sphingomyelin (d18:1/16:0) levels	rs11591147	T	-0.340503	0.0562651	1.43274e-09	-0.193393	0.265554	0.466454	36.6238
792	Palmitoyl sphingomyelin (d18:1/16:0) levels	rs4252185	C	0.162517	0.0269407	1.61551e-09	-0.506047	0.203418	0.0128564	36.3898
793	Palmitoyl sphingomyelin (d18:1/16:0) levels	rs80051818	C	0.0978801	0.0162446	1.68691e-09	0.297949	0.0953425	0.00177779	36.3054
794	X-21821 levels	rs1133607	T	-0.156338	0.0276376	1.54305e-08	-0.0800484	0.164187	0.625873	31.9984
795	X-12844 levels	rs113497640	G	0.264282	0.0331127	1.44808e-15	0.572147	0.279272	0.0404911	63.701
796	X-12844 levels	rs1260326	C	0.0875535	0.0157917	2.9519e-08	0.176011	0.103758	0.0898173	30.739
797	X-12844 levels	rs1531022	A	-0.142083	0.0155258	5.61997e-20	0.0548433	0.0997405	0.582416	83.7484
798	X-12844 levels	rs41297371	C	-0.172857	0.0179244	5.22954e-22	0.197497	0.120996	0.102625	93.0004
799	X-12844 levels	rs4804669	G	-0.141462	0.0192343	1.91415e-13	0.119082	0.124179	0.337582	54.0912
800	X-12844 levels	rs7780066	A	0.235981	0.0189482	1.33024e-35	0.0638151	0.126135	0.612908	155.102
801	3-carboxy-4-methyl-5-pentyl-2-furanpropionate (3-CMPFP) levels	rs113513789	A	0.201183	0.0322895	4.64662e-10	-0.244427	0.312406	0.433979	38.8204
802	3-carboxy-4-methyl-5-pentyl-2-furanpropionate (3-CMPFP) levels	rs1341164	C	0.201407	0.0168568	6.64301e-33	-0.0108673	0.109969	0.921279	142.757
803	3-carboxy-4-methyl-5-pentyl-2-furanpropionate (3-CMPFP) levels	rs72551330	C	0.617646	0.0631631	1.39146e-22	-0.41087	0.393399	0.296295	95.6208
804	N-oleoyltaurine levels	rs113792108	T	0.310829	0.0564161	3.5967e-08	-0.304262	0.603294	0.614026	30.3555
805	N-oleoyltaurine levels	rs324420	A	0.238942	0.0192045	1.54606e-35	-0.189498	0.109589	0.0837799	154.803
806	N-oleoyltaurine levels	rs57743625	A	0.15086	0.0211018	8.73234e-13	0.147068	0.108917	0.17693	51.1104
807	Choline to taurocholate ratio	rs113867701	G	-0.389755	0.0695339	2.07958e-08	0.175776	0.322783	0.586052	31.4188
808	Choline to taurocholate ratio	rs2426643	G	0.0886531	0.0161648	4.15048e-08	0.0360454	0.099092	0.71604	30.0779
809	Choline to taurocholate ratio	rs76149982	A	0.173969	0.0303202	9.5957e-09	0.0949815	0.196795	0.629351	32.9215
810	Glucuronate to etiocholanolone glucuronide ratio	rs113939203	A	-0.663141	0.0315248	3.10225e-98	0.622493	0.276485	0.0243568	442.494
811	Glucuronate to etiocholanolone glucuronide ratio	rs148982377	C	0.265476	0.0438191	1.37434e-09	-0.102523	0.17694	0.562305	36.7049
812	Glucuronate to etiocholanolone glucuronide ratio	rs72787520	G	-0.284107	0.0429134	3.58034e-11	0.473063	0.327207	0.148245	43.8307
813	Glucuronate to etiocholanolone glucuronide ratio	rs72794638	C	-0.360593	0.0567562	2.10652e-10	-0.413024	0.552946	0.455093	40.3653
814	Glucuronate to androsterone glucuronide ratio	rs113939203	A	-0.820636	0.0274466	2.00187e-196	0.622493	0.276485	0.0243568	893.972
815	Glucuronate to androsterone glucuronide ratio	rs212100	C	0.140375	0.0189813	1.40959e-13	-0.00246823	0.138938	0.985826	54.6925
816	Glucuronate to androsterone glucuronide ratio	rs9282858	T	0.239134	0.0396488	1.62647e-09	0.410506	0.321472	0.201618	36.3766
817	3-methoxytyrosine levels	rs113945618	G	0.217756	0.0173374	3.50608e-36	0.175239	0.122591	0.152871	157.751
818	3-methoxytyrosine levels	rs4680	A	-0.0949509	0.0145009	5.83367e-11	-0.187178	0.0992451	0.0592925	42.8754
819	3-methoxytyrosine levels	rs487624	A	-0.106399	0.0147816	6.1055e-13	-0.124254	0.0986408	0.20779	51.8122
820	3-methoxytyrosine levels	rs7141433	T	-0.157359	0.0223804	2.0489e-12	0.101294	0.161057	0.529393	49.4365
821	3-methoxytyrosine levels	rs73695512	G	0.491729	0.0549407	3.54877e-19	-0.276891	0.497735	0.578004	80.1057
822	3-methoxytyrosine levels	rs7719875	G	0.102985	0.0148183	3.65554e-12	0.184384	0.102066	0.0708386	48.3005
823	Vanillactate levels	rs113945618	G	0.119785	0.0176382	1.11202e-11	0.175239	0.122591	0.152871	46.1207
824	Vanillactate levels	rs11637168	A	0.0830326	0.0150427	3.39402e-08	0.049873	0.101817	0.624255	30.4681
825	11beta-hydroxyetiocholanolone glucuronide levels	rs113967277	G	0.260939	0.0391401	2.61463e-11	0.526807	0.285817	0.0653055	44.4461
826	N4-acetylcytidine levels	rs114324563	G	-0.217857	0.0377257	7.7053e-09	-0.00195239	0.198903	0.992168	33.3479
827	N4-acetylcytidine levels	rs117958023	C	-0.507065	0.0731082	4.03893e-12	-0.0857965	0.4839	0.859271	48.1055
828	N4-acetylcytidine levels	rs181671	T	-0.141246	0.0158727	5.65119e-19	-0.0404283	0.0992521	0.683767	79.1864
829	N4-acetylcytidine levels	rs2242047	T	-0.367606	0.0646272	1.28459e-08	0.107168	0.477015	0.822241	32.3545
830	N4-acetylcytidine levels	rs72754973	G	-0.412189	0.0321294	1.12758e-37	0.0933926	0.194674	0.631412	164.584
831	N4-acetylcytidine levels	rs75825317	C	-0.269961	0.0428314	2.92168e-10	0.176012	0.231636	0.447336	39.7262
832	N4-acetylcytidine levels	rs758427	G	-0.117044	0.017749	4.26957e-11	0.0197875	0.112591	0.860493	43.4861
833	N4-acetylcytidine levels	rs9467618	T	0.100961	0.0183359	3.66651e-08	0.0325552	0.117202	0.781189	30.3182
834	Vanillic acid glycine levels	rs114538296	C	0.485674	0.0735864	4.11034e-11	0.178868	0.445819	0.688264	43.5607
835	Vanillic acid glycine levels	rs34199055	T	-0.126919	0.0231726	4.3225e-08	-0.0274435	0.146697	0.851601	29.9988
836	Vanillic acid glycine levels	rs3799340	T	0.112088	0.0163168	6.4445e-12	0.0952914	0.103785	0.358533	47.1898
837	Vanillic acid glycine levels	rs8106748	A	0.158043	0.0204763	1.17857e-14	-0.0913557	0.120136	0.446993	59.5727
838	1-oleoylglycerol (18:1) levels	rs114881696	G	-0.236439	0.0431018	4.12084e-08	0.443324	0.24855	0.0744818	30.0917
839	1-oleoylglycerol (18:1) levels	rs72785421	C	-0.119237	0.0216956	3.88734e-08	-0.0330321	0.125881	0.793007	30.205
840	1-oleoylglycerol (18:1) levels	rs964184	C	-0.177523	0.0228868	8.72352e-15	0.0185412	0.140139	0.894742	60.1643
841	Tryptophan betaine levels	rs114988449	A	-0.212598	0.0388704	4.5158e-08	-0.303238	0.262261	0.247582	29.9144
842	Tryptophan betaine levels	rs140009120	A	-0.482543	0.0851653	1.46211e-08	-0.0126819	0.688746	0.985309	32.1031
843	Tryptophan betaine levels	rs270611	A	-0.275869	0.047452	6.113e-09	0.135937	0.32842	0.678938	33.7984
844	Tryptophan betaine levels	rs7705826	G	0.279496	0.0205119	2.80446e-42	-0.00450141	0.144431	0.975137	185.669
845	X-24588 levels	rs11519268	A	0.0986113	0.017295	1.186e-08	0.0309557	0.111996	0.78224	32.5096
846	X-24588 levels	rs11568591	A	-0.256345	0.0288272	5.97681e-19	-0.480477	0.331529	0.147261	79.076
847	X-24588 levels	rs12815466	A	0.227336	0.0207061	4.81052e-28	0.0457139	0.117431	0.697066	120.542
848	X-24588 levels	rs144512259	T	-0.41971	0.0557106	4.93018e-14	0.385847	0.682936	0.572086	56.7575
849	X-24588 levels	rs1780180	A	-0.113152	0.0147921	2.01856e-14	-0.127534	0.101905	0.210753	58.5147
850	X-24588 levels	rs56050010	G	-0.344849	0.0308899	6.12987e-29	-0.247853	0.311783	0.426642	124.631
851	X-24588 levels	rs72551330	C	-0.393201	0.0620735	2.38199e-10	-0.41087	0.393399	0.296295	40.1252
852	1-palmitoyl-GPG (16:0) levels	rs11519272	A	0.246034	0.0208234	3.25508e-32	0.147427	0.108905	0.175825	139.6
853	1-palmitoyl-GPG (16:0) levels	rs1601935	T	-0.117799	0.0174155	1.34171e-11	0.0148196	0.10182	0.88428	45.7521
854	X-25371 levels	rs115376765	T	0.436651	0.0469886	1.50395e-20	0.0184031	0.437195	0.966424	86.3543
855	X-25371 levels	rs1165196	A	-0.24604	0.0151221	1.60528e-59	-0.0893972	0.102083	0.381175	264.72
856	X-25371 levels	rs1536826	C	0.150243	0.0198749	4.04881e-14	0.154936	0.125576	0.217276	57.145
857	X-25371 levels	rs7654754	A	0.087135	0.0152584	1.12555e-08	0.0655431	0.0985901	0.506175	32.6112
858	Arachidoylcarnitine (C20) levels	rs11539113	A	0.141825	0.0175731	6.99842e-16	-0.22781	0.113392	0.0445318	65.1342
859	Arachidoylcarnitine (C20) levels	rs140836436	A	-0.611263	0.110882	3.53268e-08	0.684844	0.582834	0.239985	30.3902
860	Arachidoylcarnitine (C20) levels	rs351260	A	0.10656	0.0165312	1.14849e-10	-0.0195975	0.105424	0.852529	41.5508
861	Arachidoylcarnitine (C20) levels	rs6860806	G	-0.127574	0.0160125	1.62315e-15	0.0136632	0.100294	0.891639	63.4755
862	4-hydroxyphenylpyruvate levels	rs1154510	C	-0.159959	0.024023	2.76451e-11	-0.0537791	0.120678	0.655858	44.3367
863	4-hydroxyphenylpyruvate levels	rs71456122	A	0.373178	0.0678753	3.84128e-08	0.450157	0.464361	0.33234	30.2279
864	Citrate to 4-hydroxyphenylpyruvate ratio	rs1154510	C	0.151016	0.0240458	3.37792e-10	-0.0537791	0.120678	0.655858	39.4428
865	Citrate to 4-hydroxyphenylpyruvate ratio	rs807669	C	-0.0939196	0.0162913	8.16451e-09	-0.142899	0.104035	0.169575	33.2354
866	X-16087 levels	rs11568591	A	-0.195702	0.0316994	6.67174e-10	-0.480477	0.331529	0.147261	38.1143
867	X-16087 levels	rs12814270	G	0.109375	0.0192102	1.24401e-08	-0.0616978	0.149585	0.680002	32.417
868	X-16087 levels	rs2762353	G	-0.258319	0.0158671	1.36547e-59	-0.0889463	0.102104	0.38368	265.044
869	X-16087 levels	rs73437925	G	0.302925	0.0542577	2.36299e-08	0.369124	0.374176	0.323889	31.1708
870	X-16087 levels	rs77794699	A	0.174229	0.0175423	3.02288e-23	-7.18059e-05	0.109968	0.999479	98.6434
871	Tetrahydrocortisol glucuronide levels	rs11568591	A	-0.161466	0.0270844	2.49838e-09	-0.480477	0.331529	0.147261	35.5405
872	Tetrahydrocortisol glucuronide levels	rs138762595	A	-0.474498	0.0617383	1.52233e-14	0.156217	0.31902	0.624361	59.069
873	Tetrahydrocortisol glucuronide levels	rs3857868	A	0.137995	0.0168607	2.7365e-16	0.0863799	0.122727	0.481533	66.9847
874	Tetrahydrocortisol glucuronide levels	rs4804669	G	-0.107957	0.0171366	2.98008e-10	0.119082	0.124179	0.337582	39.6874
875	Indoleacetate levels	rs11575549	T	-0.37948	0.056925	2.62308e-11	-0.00347745	0.503179	0.994486	44.4398
876	X-21829 levels	rs11576656	A	0.185689	0.0246655	5.14055e-14	0.024655	0.165213	0.881371	56.6751
877	X-21829 levels	rs1165189	C	0.147334	0.0175837	5.33737e-17	0.0284431	0.114725	0.804192	70.2078
878	X-21829 levels	rs2582788	G	-0.109991	0.0170755	1.18314e-10	-0.0718851	0.115366	0.533216	41.4923
879	Adipoylcarnitine (C6-DC) levels	rs11578832	A	0.245781	0.0175789	2.0203e-44	0.221733	0.14275	0.120351	195.485
880	Adipoylcarnitine (C6-DC) levels	rs139300931	T	0.353654	0.0632577	2.26179e-08	-0.632167	0.660236	0.338321	31.2558
881	Adipoylcarnitine (C6-DC) levels	rs28601761	G	0.092688	0.015	6.44321e-10	0.0698823	0.100264	0.485813	38.1825
882	Adipoylcarnitine (C6-DC) levels	rs662138	G	0.16076	0.0195271	1.83127e-16	0.0666763	0.139816	0.633442	67.7767
883	Adipoylcarnitine (C6-DC) levels	rs6687264	C	-0.210187	0.0226803	1.90778e-20	0.0352421	0.162194	0.827987	85.8844
884	Adipoylcarnitine (C6-DC) levels	rs79304471	G	0.246285	0.0383335	1.32046e-10	-0.468866	0.306327	0.125868	41.278
885	Adipoylcarnitine (C6-DC) levels	rs80254170	G	0.181707	0.0278337	6.65094e-11	-0.21843	0.193076	0.257924	42.6188
886	Dodecenedioate (C12:1-DC) levels	rs11585983	C	0.130435	0.0185658	2.13198e-12	0.0764956	0.117865	0.516333	49.3584
887	Dodecenedioate (C12:1-DC) levels	rs11626972	G	-0.191563	0.0152189	2.48383e-36	0.000441294	0.0999107	0.996476	158.437
888	Palmitoyl-sphingosine-phosphoethanolamine (d18:1/16:0) levels	rs11591147	T	-0.346942	0.0575234	1.62623e-09	-0.193393	0.265554	0.466454	36.3768
889	Palmitoyl-sphingosine-phosphoethanolamine (d18:1/16:0) levels	rs13246490	T	0.139164	0.0234818	3.09567e-09	0.136775	0.147674	0.354346	35.123
890	X-23659 levels	rs116068903	T	-0.304889	0.0553394	3.59986e-08	1.14455	0.659755	0.0827732	30.3539
891	X-23659 levels	rs13650	G	0.0893145	0.0156886	1.2485e-08	0.0881822	0.111934	0.43081	32.4097
892	X-23659 levels	rs60234513	C	-0.240861	0.0162493	1.04275e-49	-0.0352791	0.128944	0.784392	219.717
893	X-23659 levels	rs909530	T	-0.0928601	0.0167752	3.10229e-08	-0.0840054	0.108345	0.438133	30.6424
894	Carnitine C4 levels	rs11613228	T	-0.36239	0.0579476	4.0069e-10	0.221277	0.324654	0.495507	39.1094
895	Carnitine C4 levels	rs1171617	T	0.216835	0.018523	1.18367e-31	0.0782423	0.134256	0.56004	137.036
896	Carnitine C4 levels	rs146498669	C	0.647827	0.0474984	2.35057e-42	-0.316162	0.217181	0.14546	186.02
897	Carnitine C4 levels	rs274555	T	0.100869	0.0158486	1.95866e-10	0.0846709	0.0992364	0.393535	40.5073
898	Carnitine C4 levels	rs558814244	T	0.322319	0.0489926	4.73852e-11	-0.639582	0.323908	0.0483159	43.2824
899	Carnitine C4 levels	rs56084677	A	-0.385989	0.0604019	1.65514e-10	-0.606272	0.372003	0.103154	40.8365
900	Carnitine C4 levels	rs662138	G	-0.200117	0.0201207	2.62954e-23	0.0666763	0.139816	0.633442	98.9195
901	Carnitine C4 levels	rs77500769	C	0.605723	0.0605908	1.57188e-23	-0.332754	0.3197	0.297952	99.9389
902	Carnitine C4 levels	rs7964228	A	-0.276546	0.037241	1.12055e-13	0.391921	0.290063	0.176644	55.1432
903	Carnitine C4 levels	rs80254170	G	-0.163483	0.0287823	1.34704e-08	-0.21843	0.193076	0.257924	32.2622
904	Ethylmalonate levels	rs11613228	T	-0.354926	0.0571078	5.13205e-10	0.221277	0.324654	0.495507	38.6264
905	Ethylmalonate levels	rs12080335	C	0.190796	0.0240265	2.00443e-15	0.150423	0.162306	0.354038	63.0605
906	Ethylmalonate levels	rs146498669	C	0.694078	0.0472049	6.11971e-49	-0.316162	0.217181	0.14546	216.193
907	Ethylmalonate levels	rs147023777	A	0.290665	0.0513468	1.50661e-08	-0.251605	0.332963	0.449858	32.0449
908	Ethylmalonate levels	rs558814244	T	0.403585	0.0478957	3.56684e-17	-0.639582	0.323908	0.0483159	71.003
909	Ethylmalonate levels	rs56084677	A	-0.425345	0.0593559	7.7218e-13	-0.606272	0.372003	0.103154	51.3517
910	Ethylmalonate levels	rs72817412	T	0.324498	0.0375085	5.09067e-18	0.326215	0.201877	0.106115	74.8453
911	Ethylmalonate levels	rs73222792	A	-0.364351	0.0416906	2.34329e-18	0.543069	0.293073	0.0638807	76.3772
912	Ethylmalonate levels	rs77500769	C	0.692467	0.0598823	6.28673e-31	-0.332754	0.3197	0.297952	133.721
913	Ethylmalonate levels	rs8182228	T	-0.141427	0.0221992	1.88018e-10	-0.297966	0.147126	0.042843	40.5873
914	Imidazole propionate levels	rs11613331	A	0.128639	0.0154882	9.93102e-17	-0.0210512	0.099354	0.8322	68.9832
915	2-hydroxyphenylacetate levels	rs11614623	T	-0.170637	0.0236508	5.39984e-13	0.0544267	0.120692	0.652022	52.0541
916	2-hydroxyphenylacetate levels	rs2977995	G	0.178768	0.0176526	4.19328e-24	0.0371277	0.129764	0.774788	102.556
917	Tetradecadienedioate (C14:2-DC) levels	rs11626972	G	-0.310256	0.0155846	3.47873e-88	0.000441294	0.0999107	0.996476	396.323
918	Tetradecadienedioate (C14:2-DC) levels	rs116960637	A	-0.323055	0.0560141	8.05095e-09	-0.375918	0.397343	0.344109	33.2628
919	Tetradecadienedioate (C14:2-DC) levels	rs1871395	G	0.131372	0.0208371	2.88706e-10	0.165866	0.111075	0.135365	39.7494
920	Tetradecadienedioate (C14:2-DC) levels	rs603424	A	-0.169129	0.0201089	4.07881e-17	-0.0270014	0.156833	0.863307	70.7391
921	X-21736 levels	rs1163541	A	-0.104394	0.0168534	5.8562e-10	-0.0700225	0.115155	0.543139	38.3686
922	X-21736 levels	rs12145550	C	-0.111809	0.0186058	1.86232e-09	0.0428202	0.125821	0.73361	36.1124
923	Pantothenate levels	rs116400211	G	0.456223	0.0779042	4.7356e-09	0.365456	0.671222	0.586123	34.2951
924	Phosphate to sulfate ratio	rs116402366	A	-0.292458	0.0481717	1.26993e-09	-0.0113047	0.305252	0.970458	36.859
925	Dodecadienoate (12:2) levels	rs11644358	A	0.162427	0.0211176	1.45361e-14	0.0273997	0.125133	0.826677	59.1599
926	Dodecadienoate (12:2) levels	rs146968042	T	-0.370281	0.0517045	7.98123e-13	0.232206	0.398076	0.559676	51.2869
927	Dodecadienoate (12:2) levels	rs151154986	A	-0.604805	0.0437026	1.48015e-43	-0.00895558	0.458745	0.984425	191.521
928	Dodecadienoate (12:2) levels	rs2338201	C	0.11876	0.0152413	6.59772e-15	0.0521254	0.103882	0.615825	60.715
929	Dodecadienoate (12:2) levels	rs660560	G	0.0889172	0.0161566	3.72406e-08	-0.115857	0.114321	0.310852	30.2881
930	Indolelactate levels	rs11647808	A	0.212473	0.0262875	6.33765e-16	0.0142237	0.212762	0.946699	65.3294
931	Indolelactate levels	rs145909629	A	0.321487	0.0589415	4.91562e-08	-0.00419868	0.352609	0.990499	29.7498
932	Indolelactate levels	rs2997922	T	0.185074	0.0156931	4.22481e-32	0.0378734	0.118085	0.748416	139.083
933	X-17685 levels	rs1165150	T	-0.0929709	0.0162843	1.13494e-08	-0.0768185	0.100291	0.443702	32.5954
934	X-15486 levels	rs1165151	G	0.182918	0.0150132	3.78934e-34	-1.51181	6.84137	0.825108	148.445
935	Carboxyethyl-gaba levels	rs1165152	G	-0.137002	0.0153637	4.7803e-19	-0.0886212	0.102013	0.384996	79.5174
936	Carboxyethyl-gaba levels	rs62492368	A	0.146094	0.0167314	2.50774e-18	0.0444381	0.104189	0.669732	76.243
937	X-12847 levels	rs1165154	C	0.138706	0.0160267	4.94418e-18	-0.0883155	0.102049	0.386806	74.9035
938	Caffeic acid sulfate levels	rs1165178	G	-0.0869832	0.0158905	4.40186e-08	-0.0944745	0.100994	0.349556	29.9637
939	Caffeic acid sulfate levels	rs1383585	G	0.151636	0.026985	1.91761e-08	-0.316686	0.208488	0.128772	31.5762
940	6-bromotryptophan levels	rs1165181	A	-0.138282	0.017096	6.03517e-16	-0.120606	0.101754	0.235913	65.4248
941	6-bromotryptophan levels	rs117463339	C	-0.90152	0.0451165	7.89229e-89	-0.186676	0.308337	0.544894	399.282
942	6-bromotryptophan levels	rs117768308	G	-0.226519	0.0406495	2.51098e-08	-0.659837	0.34839	0.0582304	31.0527
943	6-bromotryptophan levels	rs146532334	T	0.323697	0.035437	6.57481e-20	0.217011	0.246134	0.377951	83.4379
944	6-bromotryptophan levels	rs61744423	C	-0.417786	0.045136	2.11927e-20	0.225634	0.241821	0.350787	85.6765
945	6-bromotryptophan levels	rs7108760	G	-0.192515	0.020513	6.29018e-21	0.0899272	0.156463	0.565461	88.0787
946	X-17690 levels	rs1165191	T	0.222006	0.0190798	2.71528e-31	0.00587692	0.117237	0.96002	135.389
947	X-17690 levels	rs1491598	G	0.111541	0.020137	3.04001e-08	-0.0676439	0.110503	0.540439	30.6817
948	X-24556 levels	rs1165195	G	-0.223387	0.0154355	1.81363e-47	-0.0880533	0.10207	0.388318	209.447
949	X-24556 levels	rs2071426	C	-0.159545	0.0171493	1.36113e-20	-0.00227146	0.109884	0.983508	86.5513
950	X-24556 levels	rs7266895	A	-0.153998	0.026031	3.30005e-09	-0.0563025	0.173369	0.745367	34.9984
951	X-21364 levels	rs1165195	G	-0.12671	0.0147522	8.75517e-18	-0.0880533	0.10207	0.388318	73.7748
952	N-methylproline levels	rs116522067	T	0.357575	0.0638554	2.14659e-08	0.0493525	0.350206	0.88793	31.3573
953	Glycodeoxycholate 3-sulfate levels	rs11656408	G	0.0903416	0.0161368	2.1623e-08	0.163274	0.0990641	0.0993208	31.343
954	Glycodeoxycholate 3-sulfate levels	rs212100	C	0.250753	0.0211885	2.59198e-32	-0.00246823	0.138938	0.985826	140.053
955	Glycodeoxycholate 3-sulfate levels	rs4149056	C	0.522597	0.0206324	1.53321e-141	0.109622	0.124082	0.376986	641.556
956	Glycodeoxycholate 3-sulfate levels	rs4762697	T	0.206164	0.0173345	1.28219e-32	-0.0705011	0.105858	0.505411	141.45
957	Glycodeoxycholate 3-sulfate levels	rs55971546	T	0.385342	0.0368116	1.21226e-25	0.285242	0.242545	0.239579	109.578
958	Beta-citrylglutamate levels	rs116676205	T	0.300604	0.0355979	3.0558e-17	0.151464	0.246132	0.538307	71.3084
959	Beta-citrylglutamate levels	rs489009	T	-0.40642	0.0147553	5.22107e-167	0.0230703	0.0988219	0.815409	758.672
960	Beta-citrylglutamate levels	rs869417	C	0.14065	0.0153046	3.92531e-20	0.107786	0.0988569	0.27557	84.457
961	S-adenosylhomocysteine (SAH) to 5-methyluridine (ribothymidine) ratio	rs11667953	A	0.099753	0.0175844	1.40462e-08	0.0589522	0.0993834	0.553061	32.1808
962	S-adenosylhomocysteine (SAH) to 5-methyluridine (ribothymidine) ratio	rs131805	C	0.31945	0.0202167	3.04661e-56	-0.0191499	0.127606	0.880709	249.681
963	S-adenosylhomocysteine (SAH) to 5-methyluridine (ribothymidine) ratio	rs7804178	C	-0.10383	0.0170377	1.1002e-09	-0.0171252	0.0988678	0.862484	37.1385
964	S-adenosylhomocysteine (SAH) to 5-methyluridine (ribothymidine) ratio	rs9688867	G	0.154401	0.0175517	1.40661e-18	0.0476645	0.101547	0.638797	77.3859
965	1-linoleoyl-GPI (18:2) levels	rs11668882	T	-0.150151	0.0154422	2.39566e-22	-0.0266835	0.100136	0.789876	94.5449
966	1-linoleoyl-GPI (18:2) levels	rs174547	C	0.165492	0.0158762	1.92834e-25	0.0371562	0.100012	0.710251	108.658
967	1-linoleoyl-GPI (18:2) levels	rs4149067	G	0.148099	0.0190316	7.15431e-15	0.127307	0.108494	0.240636	60.5555
968	1-stearoyl-2-linoleoyl-gpc (18:0/18:2) levels	rs1168041	C	0.100084	0.0160218	4.19239e-10	-0.0182983	0.111611	0.869773	39.0217
969	1-stearoyl-2-linoleoyl-gpc (18:0/18:2) levels	rs12928099	A	-0.0905156	0.0163371	3.01637e-08	0.0900787	0.109955	0.412654	30.6971
970	1-stearoyl-2-linoleoyl-gpc (18:0/18:2) levels	rs174546	T	0.226865	0.0155121	1.94379e-48	0.037114	0.100013	0.710569	213.892
971	Cholesterol levels	rs1168041	C	0.0932667	0.0161566	7.80242e-09	-0.0182983	0.111611	0.869773	33.3237
972	1-palmitoyl-2-linoleoyl-gpc (16:0/18:2) levels	rs1168041	C	0.105417	0.0163842	1.2427e-10	-0.0182983	0.111611	0.869773	41.3972
973	1-palmitoyl-2-linoleoyl-gpc (16:0/18:2) levels	rs173539	T	0.0900493	0.0159593	1.67678e-08	0.0363935	0.109911	0.740556	31.8371
974	1-palmitoyl-2-linoleoyl-gpc (16:0/18:2) levels	rs174564	G	0.275816	0.0157339	8.4544e-69	0.0528588	0.0999727	0.596991	307.303
975	1-palmitoyl-2-linoleoyl-gpc (16:0/18:2) levels	rs4500751	T	0.0947313	0.0163544	6.93933e-09	-0.0820169	0.10747	0.445369	33.5519
976	Retinol (Vitamin A) to oleoyl-linoleoyl-glycerol (18:1 to 18:2) [2] ratio	rs1168041	C	-0.0963528	0.0168391	1.05286e-08	-0.0182983	0.111611	0.869773	32.7409
977	Retinol (Vitamin A) to oleoyl-linoleoyl-glycerol (18:1 to 18:2) [2] ratio	rs116843064	A	0.305771	0.0537449	1.27558e-08	-0.406769	0.299399	0.174268	32.3682
978	Retinol (Vitamin A) to oleoyl-linoleoyl-glycerol (18:1 to 18:2) [2] ratio	rs174533	A	-0.0949128	0.016554	9.83722e-09	0.0323584	0.0999846	0.746215	32.8733
979	Retinol (Vitamin A) to oleoyl-linoleoyl-glycerol (18:1 to 18:2) [2] ratio	rs2119690	A	0.10458	0.0171495	1.0732e-09	-0.104161	0.112479	0.354421	37.1873
980	Retinol (Vitamin A) to oleoyl-linoleoyl-glycerol (18:1 to 18:2) [2] ratio	rs2523454	A	0.0937994	0.0169234	2.98048e-08	0.0679555	0.10676	0.524435	30.7203
981	Retinol (Vitamin A) to oleoyl-linoleoyl-glycerol (18:1 to 18:2) [2] ratio	rs483082	T	-0.118693	0.0186883	2.13654e-10	-0.0513621	0.116443	0.659145	40.3377
982	Retinol (Vitamin A) to oleoyl-linoleoyl-glycerol (18:1 to 18:2) [2] ratio	rs964184	C	0.267926	0.0229033	1.30228e-31	0.0185412	0.140139	0.894742	136.846
983	Benzoate to oleoyl-linoleoyl-glycerol (18:1 to 18:2) [2] ratio	rs1168041	C	-0.0977144	0.0178193	4.16697e-08	-0.0182983	0.111611	0.869773	30.0702
984	Benzoate to oleoyl-linoleoyl-glycerol (18:1 to 18:2) [2] ratio	rs59007384	T	-0.132959	0.0204015	7.16728e-11	-0.050885	0.119496	0.670232	42.4728
985	Benzoate to oleoyl-linoleoyl-glycerol (18:1 to 18:2) [2] ratio	rs964184	C	0.224823	0.0244025	3.16828e-20	0.0185412	0.140139	0.894742	84.8815
986	1-stearoyl-2-linoleoyl-GPI (18:0/18:2) levels	rs1168041	C	0.158664	0.0159623	2.79023e-23	-0.0182983	0.111611	0.869773	98.802
987	1-stearoyl-2-linoleoyl-GPI (18:0/18:2) levels	rs174567	G	0.207588	0.0154731	4.86869e-41	0.0523615	0.0999672	0.600427	179.991
988	1-stearoyl-2-linoleoyl-GPI (18:0/18:2) levels	rs78603490	A	0.195456	0.0344636	1.41665e-08	0.0996609	0.234213	0.670462	32.1645
989	1-stearoyl-2-linoleoyl-GPI (18:0/18:2) levels	rs8736	C	-0.209748	0.0151526	1.41325e-43	0.00899835	0.101106	0.929082	191.611
990	Indolepropionate levels	rs11681248	T	-0.0861776	0.01577	4.63824e-08	0.0180859	0.102278	0.859641	29.8624
991	Indolepropionate levels	rs8061485	C	-0.175473	0.0171848	1.7712e-24	-0.115689	0.108634	0.286904	104.263
992	Phosphate to oleoyl-linoleoyl-glycerol (18:1 to 18:2) [2] ratio	rs116843064	A	0.352146	0.0528833	2.75833e-11	-0.406769	0.299399	0.174268	44.3413
993	Phosphate to oleoyl-linoleoyl-glycerol (18:1 to 18:2) [2] ratio	rs3208305	T	0.0995801	0.0170209	4.90232e-09	-0.0947339	0.112437	0.399479	34.2279
994	Phosphate to oleoyl-linoleoyl-glycerol (18:1 to 18:2) [2] ratio	rs4665972	C	0.0882582	0.015883	2.74833e-08	0.191315	0.101982	0.0606611	30.8777
995	Phosphate to oleoyl-linoleoyl-glycerol (18:1 to 18:2) [2] ratio	rs59007384	T	-0.13279	0.0191343	3.92423e-12	-0.050885	0.119496	0.670232	48.1621
996	Phosphate to oleoyl-linoleoyl-glycerol (18:1 to 18:2) [2] ratio	rs7555577	C	-0.1117	0.0163033	7.31377e-12	-0.0245116	0.112086	0.826896	46.9413
997	Phosphate to oleoyl-linoleoyl-glycerol (18:1 to 18:2) [2] ratio	rs964184	C	0.246617	0.0227724	2.49074e-27	0.0185412	0.140139	0.894742	117.281
998	Oleoyl-linoleoyl-glycerol (18:1/18:2) [2] levels	rs116843064	A	-0.329743	0.0530687	5.18129e-10	-0.406769	0.299399	0.174268	38.6077
999	Oleoyl-linoleoyl-glycerol (18:1/18:2) [2] levels	rs13702	C	-0.0959609	0.0171027	2.01303e-08	-0.0940355	0.11246	0.403059	31.4818
1000	Oleoyl-linoleoyl-glycerol (18:1/18:2) [2] levels	rs4665710	C	0.104998	0.0191992	4.5281e-08	0.176302	0.111333	0.113296	29.9086
1001	Oleoyl-linoleoyl-glycerol (18:1/18:2) [2] levels	rs4665972	C	-0.0949113	0.0159683	2.78633e-09	0.191315	0.101982	0.0606611	35.328
1002	Oleoyl-linoleoyl-glycerol (18:1/18:2) [2] levels	rs483082	T	0.136317	0.0186543	2.72077e-13	-0.0513621	0.116443	0.659145	53.4001
1003	Oleoyl-linoleoyl-glycerol (18:1/18:2) [2] levels	rs7555577	C	0.111763	0.0163847	9.0268e-12	-0.0245116	0.112086	0.826896	46.5285
1004	Oleoyl-linoleoyl-glycerol (18:1/18:2) [2] levels	rs964184	C	-0.266594	0.0229003	2.53568e-31	0.0185412	0.140139	0.894742	135.525
1005	Cholesterol to oleoyl-linoleoyl-glycerol (18:1 to 18:2) [2] ratio	rs116843064	A	0.313836	0.0524224	2.14158e-09	-0.406769	0.299399	0.174268	35.8403
1006	Cholesterol to oleoyl-linoleoyl-glycerol (18:1 to 18:2) [2] ratio	rs13247874	T	0.113895	0.0197135	7.58146e-09	0.0297406	0.128523	0.817002	33.3797
1007	Cholesterol to oleoyl-linoleoyl-glycerol (18:1 to 18:2) [2] ratio	rs174533	A	-0.0938819	0.0163202	8.79347e-09	0.0323584	0.0999846	0.746215	33.0912
1008	Cholesterol to oleoyl-linoleoyl-glycerol (18:1 to 18:2) [2] ratio	rs2119690	A	0.0964491	0.0169114	1.17591e-08	-0.104161	0.112479	0.354421	32.5265
1009	Cholesterol to oleoyl-linoleoyl-glycerol (18:1 to 18:2) [2] ratio	rs41291902	G	-0.159854	0.0275306	6.3823e-09	-0.15842	0.168287	0.346516	33.7144
1010	Cholesterol to oleoyl-linoleoyl-glycerol (18:1 to 18:2) [2] ratio	rs483082	T	-0.128549	0.018394	2.77531e-12	-0.0513621	0.116443	0.659145	48.8411
1011	Cholesterol to oleoyl-linoleoyl-glycerol (18:1 to 18:2) [2] ratio	rs7309088	T	0.0875892	0.0154645	1.47972e-08	-0.0645511	0.0995063	0.516523	32.0796
1012	Cholesterol to oleoyl-linoleoyl-glycerol (18:1 to 18:2) [2] ratio	rs780108	C	0.0884417	0.0156067	1.45399e-08	0.224105	0.0989117	0.0234693	32.1138
1013	Cholesterol to oleoyl-linoleoyl-glycerol (18:1 to 18:2) [2] ratio	rs964184	C	0.221623	0.0226104	1.10601e-22	0.0185412	0.140139	0.894742	96.0756
1014	N-acetyl-2-aminooctanoate levels	rs11689392	C	0.51546	0.0167005	1e-200	-0.180888	0.118494	0.12687	952.645
1015	N-acetyl-2-aminooctanoate levels	rs144025042	A	-0.416904	0.073333	1.3075e-08	0.224974	0.292209	0.441354	32.3201
1016	N-acetylleucine levels	rs11689392	C	0.576035	0.0170961	1e-200	-0.180888	0.118494	0.12687	1135.28
1017	N-acetylleucine levels	rs1183200	C	0.0906511	0.0156866	7.52029e-09	-0.0883257	0.102049	0.38675	33.3955
1018	Thyroxine levels	rs1169288	C	0.0895045	0.0163472	4.36977e-08	-0.163153	0.103154	0.11373	29.978
1019	Thyroxine levels	rs6722076	A	-0.103731	0.0167361	5.71623e-10	-0.0601882	0.102527	0.557172	38.4157
1020	4-hydroxyphenylacetoylcarnitine levels	rs1171614	C	0.136588	0.0193215	1.55834e-12	0.0704591	0.134647	0.600775	49.9739
1021	4-hydroxyphenylacetoylcarnitine levels	rs28415528	A	0.205443	0.0168158	2.51396e-34	-0.0128572	0.111071	0.907846	149.261
1022	Arachidonoylcarnitine (C20:4) levels	rs1171614	C	0.159195	0.0179704	8.09034e-19	0.0704591	0.134647	0.600775	78.4772
1023	Arachidonoylcarnitine (C20:4) levels	rs12210538	G	-0.466221	0.0165826	6.4145e-174	0.120564	0.133986	0.36821	790.457
1024	Arachidonoylcarnitine (C20:4) levels	rs174554	G	-0.268577	0.0154667	1.52132e-67	0.0417151	0.100045	0.676706	301.538
1025	Arachidonoylcarnitine (C20:4) levels	rs2024635	A	-0.0923412	0.0153559	1.81671e-09	-0.115946	0.100591	0.249055	36.161
1026	Arachidonoylcarnitine (C20:4) levels	rs2199680	T	0.1379	0.0201465	7.6565e-12	0.148064	0.109126	0.174838	46.8521
1027	Arachidonoylcarnitine (C20:4) levels	rs2229738	T	0.237725	0.0287409	1.3248e-16	-0.384424	0.143689	0.00746432	68.4146
1028	Arachidonoylcarnitine (C20:4) levels	rs4500751	T	-0.0924316	0.0159299	6.53755e-09	-0.0820169	0.10747	0.445369	33.6678
1029	Arachidonoylcarnitine (C20:4) levels	rs635619	A	0.246663	0.0160037	1.34096e-53	0.045842	0.100706	0.64896	237.557
1030	Carnitine to ergothioneine ratio	rs1171615	T	0.1335	0.0187625	1.1171e-12	0.0696572	0.134682	0.605019	50.6269
1031	Carnitine to ergothioneine ratio	rs12210538	G	-0.205876	0.017799	6.07624e-31	0.120564	0.133986	0.36821	133.789
1032	Carnitine to ergothioneine ratio	rs273913	C	-0.186668	0.0158025	3.36335e-32	-0.159085	0.0989586	0.107925	139.537
1033	(S)-3-hydroxybutyrylcarnitine levels	rs1171615	T	0.167639	0.017506	1.00773e-21	0.0696572	0.134682	0.605019	91.7015
1034	(S)-3-hydroxybutyrylcarnitine levels	rs7541058	T	0.152383	0.0151211	6.94779e-24	0.0588694	0.110054	0.592711	101.556
1035	Methylsuccinoylcarnitine levels	rs1171615	T	0.104973	0.0186439	1.79753e-08	0.0696572	0.134682	0.605019	31.7016
1036	Methylsuccinoylcarnitine levels	rs11753995	A	0.167972	0.0205925	3.43575e-16	0.138373	0.141817	0.329206	66.5358
1037	Methylsuccinoylcarnitine levels	rs12208357	T	0.239199	0.0299842	1.49329e-15	0.00963025	0.21482	0.964243	63.6405
1038	Methylsuccinoylcarnitine levels	rs1799822	G	-0.309205	0.0180659	1.13871e-65	0.231332	0.14246	0.10441	292.937
1039	Methylsuccinoylcarnitine levels	rs1799958	A	0.323775	0.0170223	1.15243e-80	-0.171502	0.112793	0.128383	361.785
1040	Methylsuccinoylcarnitine levels	rs5174	T	0.138283	0.0157629	1.74436e-18	0.113526	0.100287	0.257627	76.9601
1041	Methylsuccinoylcarnitine levels	rs6124830	C	-0.185891	0.0196725	3.41098e-21	0.136753	0.125024	0.274036	89.2889
1042	N1-methylinosine levels	rs1171615	T	0.10909	0.0176477	6.34882e-10	0.0696572	0.134682	0.605019	38.2115
1043	X-12798 levels	rs1171615	T	-0.281561	0.0185617	5.68202e-52	0.0696572	0.134682	0.605019	230.096
1044	X-12798 levels	rs1177442	G	-0.102816	0.0155677	3.9894e-11	-0.0891453	0.102074	0.382478	43.6187
1045	X-12798 levels	rs117811161	T	-0.412452	0.0666214	5.97875e-10	0.238476	0.427604	0.577048	38.3283
1046	X-12798 levels	rs157572	G	0.0959773	0.0172536	2.65547e-08	-0.0661783	0.104111	0.525002	30.9441
1047	X-12798 levels	rs520266	C	0.973143	0.0245306	1e-200	0.051592	0.184661	0.779947	1573.75
1048	Glycerol to carnitine ratio	rs1171616	T	-0.118696	0.0163384	3.73543e-13	0.0778805	0.13425	0.561837	52.778
1049	Glycerol to carnitine ratio	rs7241147	C	-0.152141	0.0274311	2.91798e-08	0.0324925	0.174707	0.852458	30.7614
1050	Isovalerylcarnitine (C5) levels	rs1171616	T	0.100664	0.0180052	2.26014e-08	0.0778805	0.13425	0.561837	31.2574
1051	Isovalerylcarnitine (C5) levels	rs2289329	C	-0.170244	0.0151609	2.93331e-29	-0.100169	0.0988364	0.310831	126.094
1052	Isovalerylcarnitine (C5) levels	rs273900	A	-0.179927	0.0151695	1.88579e-32	-0.159391	0.0989802	0.107324	140.686
1053	Isovalerylcarnitine (C5) levels	rs34708625	C	0.103185	0.0168317	8.76453e-10	-0.16431	0.112837	0.145346	37.5818
1054	Isobutyrylcarnitine (c4) levels	rs1171616	T	0.143846	0.0186464	1.21539e-14	0.0778805	0.13425	0.561837	59.5121
1055	Isobutyrylcarnitine (c4) levels	rs28504259	G	0.106097	0.0163475	8.57719e-11	-0.0257692	0.107686	0.810874	42.1215
1056	Isobutyrylcarnitine (c4) levels	rs4350602	T	0.101579	0.0173281	4.57168e-09	0.0262207	0.118666	0.825122	34.3642
1057	Isobutyrylcarnitine (c4) levels	rs662138	G	-0.426307	0.0197773	4.72082e-103	0.0666763	0.139816	0.633442	464.634
1058	Isobutyrylcarnitine (c4) levels	rs7111570	T	0.775156	0.0463532	8.94066e-63	0.690487	0.360026	0.0551264	279.653
1059	Isobutyrylcarnitine (c4) levels	rs80254170	G	-0.397805	0.0286752	9.26033e-44	-0.21843	0.193076	0.257924	192.454
1060	Carnitine to palmitoylcarnitine (C16) ratio	rs1171616	T	0.156611	0.0187249	6.07296e-17	0.0778805	0.13425	0.561837	69.9529
1061	Carnitine to palmitoylcarnitine (C16) ratio	rs12210538	G	0.138226	0.0179483	1.34647e-14	0.120564	0.133986	0.36821	59.3107
1062	Levulinoylcarnitine levels	rs1171616	T	0.137117	0.0202439	1.25928e-11	0.0778805	0.13425	0.561837	45.8769
1063	Levulinoylcarnitine levels	rs200374463	T	0.387677	0.0363795	1.62649e-26	0.0247771	0.340661	0.942019	113.56
1064	Levulinoylcarnitine levels	rs662138	G	-0.167147	0.0218161	1.83564e-14	0.0666763	0.139816	0.633442	58.7007
1065	X-24812 levels	rs1171617	T	0.121396	0.0191599	2.35941e-10	0.0782423	0.134256	0.56004	40.1442
1066	Dihomo-linolenoylcarnitine (C20:3n3 or 6) levels	rs1171617	T	0.138049	0.0183464	5.28911e-14	0.0782423	0.134256	0.56004	56.6193
1067	Dihomo-linolenoylcarnitine (C20:3n3 or 6) levels	rs12210538	G	-0.464559	0.0170007	2.0906e-164	0.120564	0.133986	0.36821	746.703
1068	Dihomo-linolenoylcarnitine (C20:3n3 or 6) levels	rs149235996	G	-0.402335	0.0689432	5.35508e-09	0.798827	0.777832	0.304424	34.0559
1069	Dihomo-linolenoylcarnitine (C20:3n3 or 6) levels	rs2024635	A	-0.0865731	0.0157573	3.92594e-08	-0.115946	0.100591	0.249055	30.1858
1070	Dihomo-linolenoylcarnitine (C20:3n3 or 6) levels	rs2199680	T	0.137276	0.0206358	2.88547e-11	0.148064	0.109126	0.174838	44.2534
1071	Dihomo-linolenoylcarnitine (C20:3n3 or 6) levels	rs2229738	T	0.217219	0.0293891	1.4559e-13	-0.384424	0.143689	0.00746432	54.629
1072	Dihomo-linolenoylcarnitine (C20:3n3 or 6) levels	rs274556	G	0.246284	0.0163898	4.91564e-51	0.0461637	0.100744	0.646788	225.801
1073	Dihomo-linolenoylcarnitine (C20:3n3 or 6) levels	rs35131026	A	0.285653	0.0300329	1.88246e-21	-0.0626062	0.185364	0.735555	90.4655
1074	Dihomo-linolenoylcarnitine (C20:3n3 or 6) levels	rs4985124	G	-0.137514	0.016418	5.48637e-17	-0.0536855	0.106562	0.614407	70.1541
1075	Dihomo-linolenoylcarnitine (C20:3n3 or 6) levels	rs61897793	A	0.238748	0.0195707	3.13779e-34	0.111223	0.158961	0.484123	148.822
1076	Phenylacetylcarnitine levels	rs1171617	T	0.188618	0.0182942	6.33291e-25	0.0782423	0.134256	0.56004	106.302
1077	Phenylacetylcarnitine levels	rs662138	G	-0.164521	0.0199151	1.44345e-16	0.0666763	0.139816	0.633442	68.2461
1078	Beta-hydroxyisovaleroylcarnitine levels	rs1171617	T	0.116973	0.0183559	1.85991e-10	0.0782423	0.134256	0.56004	40.6088
1079	Beta-hydroxyisovaleroylcarnitine levels	rs635620	G	0.132252	0.0165809	1.5097e-15	0.0458367	0.100707	0.649	63.6192
1080	Beta-hydroxyisovaleroylcarnitine levels	rs6443851	G	-0.256558	0.016141	6.89111e-57	-0.0453263	0.106271	0.669732	252.645
1081	Indoleacetoylcarnitine levels	rs1171617	T	0.150283	0.0189893	2.49104e-15	0.0782423	0.134256	0.56004	62.6328
1082	Indoleacetoylcarnitine levels	rs145706482	A	-0.34597	0.0485007	9.79964e-13	0.157131	0.235024	0.503766	50.884
1083	Indoleacetoylcarnitine levels	rs148153141	G	0.48529	0.053491	1.16456e-19	1.70368	0.745055	0.0222162	82.3078
1084	Indoleacetoylcarnitine levels	rs148539803	T	-0.647637	0.0827167	4.89535e-15	0.086131	0.474237	0.855881	61.3023
1085	Indoleacetoylcarnitine levels	rs189297030	G	0.458905	0.0606911	3.98992e-14	0.339183	0.350493	0.333179	57.1736
1086	Indoleacetoylcarnitine levels	rs2271062	A	0.41549	0.0306003	5.41055e-42	-0.0309295	0.173212	0.85828	184.361
1087	Indoleacetoylcarnitine levels	rs28415528	A	0.155435	0.0167291	1.52456e-20	-0.0128572	0.111071	0.907846	86.3282
1088	Indoleacetoylcarnitine levels	rs34927101	T	-0.681713	0.0613874	1.18483e-28	0.428085	0.347877	0.218486	123.323
1089	Hexanoylcarnitine levels (Biocrates platform)	rs1171617	T	0.152178	0.0180475	3.39535e-17	0.0782423	0.134256	0.56004	71.1
1090	Hexanoylcarnitine levels (Biocrates platform)	rs149556176	C	0.49122	0.0634609	9.90147e-15	-0.223434	0.89536	0.802938	59.9156
1091	Hexanoylcarnitine levels (Biocrates platform)	rs2185152	T	-0.4316	0.0153412	3.83431e-174	0.0525533	0.112386	0.640062	791.488
1092	Hexanoylcarnitine levels (Biocrates platform)	rs2631367	G	0.104741	0.0149388	2.35995e-12	0.111787	0.10405	0.282658	49.1589
1093	Hexanoylcarnitine levels (Biocrates platform)	rs662138	G	-0.133922	0.0196516	9.4375e-12	0.0666763	0.139816	0.633442	46.4417
1094	Hexanoylcarnitine levels (Biocrates platform)	rs77010315	A	-0.452358	0.0682548	3.41446e-11	0.77646	0.772421	0.314786	43.9236
1095	Acetylcarnitine levels (Biocrates platform)	rs1171617	T	0.215613	0.0180295	5.83405e-33	0.0782423	0.134256	0.56004	143.015
1096	Acetylcarnitine levels (Biocrates platform)	rs2631367	G	0.111841	0.0149618	7.71344e-14	0.111787	0.10405	0.282658	55.8772
1097	Acetylcarnitine levels (Biocrates platform)	rs74823953	T	-0.407734	0.0679719	1.99076e-09	0.677173	0.752687	0.368293	35.9828
1098	Propionylcarnitine (c3) levels	rs1171617	T	0.247778	0.0178083	5.23857e-44	0.0782423	0.134256	0.56004	193.589
1099	Propionylcarnitine (c3) levels	rs149413352	A	0.690166	0.0725034	1.74723e-21	0.233916	0.338787	0.489911	90.613
1100	Propionylcarnitine (c3) levels	rs272863	A	-0.143665	0.0152431	4.30381e-21	-0.150561	0.0989669	0.128177	88.8291
1101	Propionylcarnitine (c3) levels	rs662138	G	-0.164279	0.0194955	3.56065e-17	0.0666763	0.139816	0.633442	71.006
1102	Propionylcarnitine (c3) levels	rs80254170	G	-0.151829	0.0278247	4.85248e-08	-0.21843	0.193076	0.257924	29.7748
1103	(R)-3-hydroxybutyrylcarnitine levels	rs1171617	T	0.118083	0.0190416	5.59871e-10	0.0782423	0.134256	0.56004	38.4563
1104	(R)-3-hydroxybutyrylcarnitine levels	rs7727038	T	-0.0863273	0.015777	4.45657e-08	-0.0383252	0.101161	0.704797	29.9397
1105	Spermidine to carnitine ratio	rs1171617	T	-0.180931	0.0197809	5.86543e-20	0.0782423	0.134256	0.56004	83.6631
1106	Spermidine to carnitine ratio	rs3811444	T	0.106237	0.0171421	5.7389e-10	-0.0589261	0.103837	0.570384	38.4082
1107	Carnitine C18:2 levels	rs1171618	C	0.0970579	0.0156949	6.24757e-10	0.0581438	0.0990835	0.557327	38.2424
1108	Carnitine C18:2 levels	rs12210538	G	-0.300546	0.0173208	1.91337e-67	0.120564	0.133986	0.36821	301.083
1109	Carnitine C18:2 levels	rs200838	C	0.124988	0.0150915	1.21113e-16	0.115508	0.103994	0.266691	68.5917
1110	Carnitine C18:2 levels	rs58310495	T	0.125081	0.0207146	1.55751e-09	0.166205	0.111051	0.134484	36.4611
1111	Glyco-beta-muricholate levels	rs117209214	A	0.522151	0.0927191	1.78609e-08	0.674158	0.307023	0.0281067	31.7142
1112	Glyco-beta-muricholate levels	rs148982377	C	0.889039	0.0427024	2.88759e-96	-0.102523	0.17694	0.562305	433.448
1113	Glyco-beta-muricholate levels	rs62471929	G	-0.254162	0.0384991	4.06285e-11	-0.320145	0.258022	0.214694	43.5833
1114	Epiandrosterone sulfate levels	rs117209214	A	-0.619188	0.0833405	1.08911e-13	0.674158	0.307023	0.0281067	55.1992
1115	Epiandrosterone sulfate levels	rs148982377	C	-1.32238	0.0376602	1e-200	-0.102523	0.17694	0.562305	1232.96
1116	Epiandrosterone sulfate levels	rs1939768	G	-0.182458	0.0309108	3.57504e-09	-0.58866	0.280279	0.0357059	34.8422
1117	Epiandrosterone sulfate levels	rs56225736	A	0.130168	0.02097	5.38995e-10	0.275494	0.144522	0.0566187	38.5311
1118	Epiandrosterone sulfate levels	rs969114	G	0.0958139	0.0149277	1.37599e-10	0.139443	0.0994543	0.160891	41.1975
1119	X-12026 levels	rs117344546	A	-0.194315	0.0349749	2.76303e-08	-0.0509752	0.167289	0.760585	30.8674
1120	X-12026 levels	rs1421008	G	0.0919274	0.0163525	1.89177e-08	-0.102754	0.110616	0.352928	31.6025
1121	4-methyl-2-oxopentanoate to 3-methyl-2-oxobutyrate ratio	rs117351628	G	0.301185	0.0435026	4.40947e-12	0.318961	0.672453	0.635268	47.9332
1122	Pimeloylcarnitine/3-methyladipoylcarnitine (C7-DC) levels	rs11753995	A	0.207632	0.0205192	4.55332e-24	0.138373	0.141817	0.329206	102.392
1123	Pimeloylcarnitine/3-methyladipoylcarnitine (C7-DC) levels	rs12132488	C	0.201202	0.0235427	1.27152e-17	-0.00800744	0.14361	0.955535	73.0385
1124	Pimeloylcarnitine/3-methyladipoylcarnitine (C7-DC) levels	rs12208357	T	0.313369	0.0296991	4.99993e-26	0.00963025	0.21482	0.964243	111.333
1125	Pimeloylcarnitine/3-methyladipoylcarnitine (C7-DC) levels	rs2999545	T	-0.100931	0.015718	1.35079e-10	0.0639896	0.103151	0.535026	41.2339
1126	Lactosyl-N-palmitoyl-sphingosine (d18:1/16:0) levels	rs117617764	A	-0.347341	0.0635404	4.59093e-08	-0.137359	0.202985	0.4986	29.8822
1127	Lactosyl-N-palmitoyl-sphingosine (d18:1/16:0) levels	rs11775560	G	0.11029	0.0197805	2.4655e-08	-0.0663908	0.124533	0.593953	31.0884
1128	Lactosyl-N-palmitoyl-sphingosine (d18:1/16:0) levels	rs4147931	C	0.165596	0.0157742	8.83208e-26	0.0468785	0.101702	0.644842	110.206
1129	Lactosyl-N-palmitoyl-sphingosine (d18:1/16:0) levels	rs4738038	G	0.100727	0.0153861	5.88602e-11	-0.0132162	0.0988541	0.893645	42.8583
1130	Hydroxy-cmpf levels	rs1177442	G	-0.109911	0.015366	8.49742e-13	-0.0891453	0.102074	0.382478	51.1635
1131	X-18345 levels	rs117746390	T	0.510574	0.0932357	4.34643e-08	-1.05088	0.885352	0.235241	29.9884
1132	Glycosyl-N-palmitoyl-sphingosine (d18:1/16:0) levels	rs117779137	T	0.205923	0.0376326	4.45158e-08	0.170709	0.230481	0.458899	29.942
1133	Glycosyl-N-palmitoyl-sphingosine (d18:1/16:0) levels	rs35818294	A	0.333482	0.02026	7.0924e-61	0.0197324	0.123468	0.873025	270.935
1134	Glycosyl-N-palmitoyl-sphingosine (d18:1/16:0) levels	rs41342544	C	-0.119409	0.0182893	6.62525e-11	0.0766444	0.128396	0.550549	42.6265
1135	Glycosyl-N-palmitoyl-sphingosine (d18:1/16:0) levels	rs7659411	T	0.116376	0.0159791	3.26516e-13	-0.143565	0.106397	0.177232	53.0423
1136	5-acetylamino-6-formylamino-3-methyluracil levels	rs11777998	C	0.322455	0.0252861	3.02938e-37	0.019364	0.174656	0.91172	162.62
1137	5-acetylamino-6-formylamino-3-methyluracil levels	rs13266992	C	0.62927	0.0198308	1e-200	0.0565555	0.119422	0.635802	1006.92
1138	5-acetylamino-6-formylamino-3-methyluracil levels	rs62494001	A	-0.112155	0.0202105	2.86743e-08	-0.109042	0.123985	0.379143	30.7952
1139	Quinolinate levels	rs11779313	T	-0.0879405	0.0149202	3.76844e-09	0.0542693	0.10039	0.588795	34.7399
1140	Quinolinate levels	rs3769023	A	-0.0895797	0.0143635	4.47114e-10	0.0469895	0.0994539	0.636587	38.8954
1141	Quinolinate levels	rs4766578	A	-0.119571	0.0144092	1.05662e-16	-0.0174805	0.0996508	0.860751	68.8608
1142	Quinolinate levels	rs61825638	T	-0.143387	0.0166825	8.32619e-18	-0.0263795	0.116324	0.820598	73.875
1143	Orotidine levels	rs117844704	C	-1.44563	0.0427488	1e-200	0.425246	0.365964	0.24524	1143.58
1144	Orotidine levels	rs12487905	C	-0.101575	0.0180312	1.76778e-08	0.0754067	0.119057	0.526493	31.734
1145	Orotidine levels	rs4766578	A	-0.0801171	0.0145484	3.65117e-08	-0.0174805	0.0996508	0.860751	30.3263
1146	Orotidine levels	rs77924615	A	-0.112918	0.0186673	1.45741e-09	-0.219947	0.118348	0.0631015	36.5901
1147	Dimethylglycine levels	rs118028082	A	0.177943	0.0293873	1.40317e-09	-0.326333	0.164781	0.0476585	36.6642
1148	Dimethylglycine levels	rs248386	A	0.406765	0.0187732	4.17138e-104	-0.149114	0.124745	0.231952	469.473
1149	Dimethylglycine levels	rs79495512	C	0.191685	0.0262798	3.00841e-13	-0.0426441	0.152001	0.779055	53.2025
1150	Ascorbic acid 3-sulfate levels	rs118064647	G	0.337774	0.0589594	1.0107e-08	-0.602625	0.460772	0.190921	32.8206
1151	Tricosanoyl sphingomyelin (d18:1/23:0) levels	rs118105552	G	0.278831	0.0496107	1.90552e-08	-0.116488	0.228009	0.609426	31.5887
1152	Tricosanoyl sphingomyelin (d18:1/23:0) levels	rs390082	G	-0.126255	0.0228898	3.47237e-08	-0.156682	0.185895	0.399311	30.4238
1153	(S)-a-amino-omega-caprolactam levels	rs118162901	G	-0.292046	0.0511374	1.12313e-08	0.215429	0.353964	0.542778	32.6156
1154	(S)-a-amino-omega-caprolactam levels	rs1570805	T	0.140763	0.0229274	8.27775e-10	0.126294	0.150644	0.401829	37.6936
1155	(S)-a-amino-omega-caprolactam levels	rs2863979	A	-0.0912402	0.0157196	6.46592e-09	0.0499641	0.108305	0.644564	33.6891
1156	X-13866 levels	rs1183200	C	0.300222	0.0148146	2.60776e-91	-0.0883257	0.102049	0.38675	410.682
1157	Gamma-glutamyl-2-aminobutyrate levels	rs11839149	G	-0.127039	0.0232012	4.36135e-08	-0.0125968	0.131882	0.923906	29.9815
1158	Gamma-glutamyl-2-aminobutyrate levels	rs78334557	G	0.258011	0.0467158	3.33268e-08	0.36605	0.264994	0.16717	30.5034
1159	1-palmitoyl-2-linoleoyl-GPE (16:0/18:2) levels	rs11854242	T	-0.107913	0.0172158	3.65139e-10	0.259092	0.123618	0.0360903	39.291
1160	1-palmitoyl-2-linoleoyl-GPE (16:0/18:2) levels	rs12928099	A	-0.100053	0.0168282	2.75566e-09	0.0900787	0.109955	0.412654	35.3496
1161	1-palmitoyl-2-linoleoyl-GPE (16:0/18:2) levels	rs174564	G	0.423895	0.0154801	4.34038e-165	0.0528588	0.0999727	0.596991	749.841
1162	1-palmitoyl-2-linoleoyl-GPE (16:0/18:2) levels	rs261290	C	-0.338497	0.0161465	1.39297e-97	0.0245165	0.1016	0.80932	439.494
1163	1-palmitoyl-2-linoleoyl-GPE (16:0/18:2) levels	rs633695	G	0.24634	0.01709	4.20591e-47	-0.0398298	0.107415	0.710783	207.771
1164	1-palmitoyl-2-linoleoyl-GPE (16:0/18:2) levels	rs695112	T	0.134782	0.0206478	6.67978e-11	-0.074072	0.115416	0.521015	42.6105
1165	X-21285 levels	rs1185977	G	-0.175485	0.0194	1.48858e-19	-0.117966	0.10178	0.246442	81.8232
1166	X-21285 levels	rs2342307	G	-0.116569	0.0179906	9.20661e-11	-0.0783623	0.102798	0.445884	41.9831
1167	1-oleoyl-2-docosahexaenoyl-GPC (18:1/22:6) levels	rs11871667	T	-0.0926168	0.0146081	2.29594e-10	0.225466	0.0988509	0.0225559	40.1969
1168	1-oleoyl-2-docosahexaenoyl-GPC (18:1/22:6) levels	rs2304128	T	-0.165954	0.0276051	1.8357e-09	-0.140618	0.185653	0.448795	36.1407
1169	1-oleoyl-2-docosahexaenoyl-GPC (18:1/22:6) levels	rs499974	A	-0.117253	0.0198957	3.78332e-09	-0.0675294	0.116609	0.562516	34.732
1170	1-oleoyl-2-docosahexaenoyl-GPC (18:1/22:6) levels	rs66464172	C	-0.103813	0.0147669	2.06378e-12	0.127526	0.0990659	0.197995	49.4225
1171	1-oleoyl-2-docosahexaenoyl-GPC (18:1/22:6) levels	rs964184	C	-0.119699	0.0218633	4.37752e-08	0.0185412	0.140139	0.894742	29.9743
1172	(N(1) + N(8))-acetylspermidine levels	rs1187208	G	0.127625	0.0227854	2.12866e-08	-0.322346	0.142634	0.0238248	31.3732
1173	(N(1) + N(8))-acetylspermidine levels	rs11981217	A	0.220555	0.0231468	1.59531e-21	-0.155218	0.152627	0.309163	90.7929
1174	(N(1) + N(8))-acetylspermidine levels	rs148381953	G	0.788665	0.0553901	5.29552e-46	-0.324233	0.373714	0.385614	202.731
1175	(N(1) + N(8))-acetylspermidine levels	rs4240520	A	-0.259277	0.0221341	1.08192e-31	0.047268	0.156225	0.762221	137.216
1176	(N(1) + N(8))-acetylspermidine levels	rs59540563	T	0.107283	0.0195995	4.40564e-08	-0.0665773	0.143229	0.642052	29.9621
1177	(N(1) + N(8))-acetylspermidine levels	rs62492368	A	-0.260473	0.015934	4.57287e-60	0.0444381	0.104189	0.669732	267.224
1178	Trans-4-hydroxyproline levels	rs11891502	G	-0.124263	0.0224032	2.9119e-08	0.128348	0.163898	0.433571	30.7655
1179	Trans-4-hydroxyproline levels	rs3761097	T	0.218983	0.033857	9.9384e-11	-0.217754	0.369718	0.55588	41.8335
1180	Trans-4-hydroxyproline levels	rs57173949	C	-0.421069	0.0723318	5.83757e-09	-0.306058	0.377317	0.417283	33.8882
1181	P-cresol glucuronide levels	rs11892031	C	0.203436	0.0267873	3.09021e-14	0.0375256	0.19437	0.84691	57.6763
1182	N-acetyl-1-methylhistidine levels	rs11898850	A	-0.105966	0.0159609	3.15622e-11	-0.0398249	0.100733	0.692583	44.0776
1183	N-acetyl-1-methylhistidine levels	rs13417094	T	-0.246121	0.0229619	8.32172e-27	-0.169627	0.177545	0.339374	114.89
1184	N-acetyl-1-methylhistidine levels	rs1780966	C	0.0996551	0.0182806	4.99703e-08	0.00586267	0.117234	0.960116	29.7179
1185	N-acetyl-1-methylhistidine levels	rs62331274	C	0.100585	0.0181516	3.00108e-08	0.125207	0.12102	0.30086	30.7069
1186	N-acetyl-1-methylhistidine levels	rs7108760	G	0.139382	0.0209091	2.62679e-11	0.0899272	0.156463	0.565461	44.4368
1187	N-acetyl-1-methylhistidine levels	rs7573275	A	0.669222	0.0155746	1e-200	-0.184956	0.112698	0.100763	1846.32
1188	Deoxycholic acid glucuronide levels	rs11933242	A	-0.0973593	0.016832	7.28662e-09	0.123118	0.105408	0.242801	33.4567
1189	Deoxycholic acid glucuronide levels	rs1454244	T	0.1236	0.0167312	1.49737e-13	0.0304116	0.106268	0.774742	54.5736
1190	Deoxycholic acid glucuronide levels	rs4149056	C	0.379336	0.0204512	8.40129e-77	0.109622	0.124082	0.376986	344.041
1191	Deoxycholic acid glucuronide levels	rs4762697	T	0.162138	0.0169946	1.42121e-21	-0.0705011	0.105858	0.505411	91.0223
1192	Deoxycholic acid glucuronide levels	rs955909	G	-0.614861	0.0147017	1e-200	0.150657	0.099488	0.129945	1749.12
1193	5-oxoproline levels	rs11993554	G	-0.799194	0.0258529	1e-200	-0.0549298	0.187494	0.769547	955.621
1194	Succinoyltaurine levels	rs12076680	A	-0.102077	0.0158748	1.27497e-10	0.0140431	0.100546	0.888922	41.3465
1195	Succinoyltaurine levels	rs1341761	A	-0.194097	0.0216383	2.96317e-19	0.160582	0.164422	0.328745	80.4621
1196	Succinoyltaurine levels	rs2108622	T	-0.336663	0.0165042	1.7209e-92	-0.16703	0.124141	0.178467	416.104
1197	Succinoyltaurine levels	rs324420	A	0.392985	0.0184358	7.99762e-101	-0.189498	0.109589	0.0837799	454.389
1198	X-18921 levels	rs12087626	A	-0.176797	0.0165747	1.45694e-26	0.077968	0.112945	0.489993	113.778
1199	X-18921 levels	rs28415528	A	-0.403572	0.0160593	2.32727e-139	-0.0128572	0.111071	0.907846	631.523
1200	X-18921 levels	rs7500220	G	0.122979	0.0194361	2.49414e-10	0.156587	0.124324	0.207846	40.0354
1201	Caproate (6:0) levels	rs12087626	A	-0.190398	0.0172015	1.77905e-28	0.077968	0.112945	0.489993	122.516
1202	Caprylate (8:0) levels	rs12094842	A	-0.124724	0.016557	4.95865e-14	0.0908846	0.112303	0.418352	56.7462
1203	X-21607 levels	rs12095130	A	0.148325	0.0234679	2.60978e-10	0.0111405	0.159236	0.944224	39.9466
1204	X-21607 levels	rs12123977	A	-0.290029	0.0163683	2.99372e-70	0.0598302	0.112496	0.594834	313.961
1205	X-21607 levels	rs2041073	C	-0.198664	0.015501	1.33109e-37	-0.000628939	0.100559	0.99501	164.255
1206	X-21607 levels	rs28415528	A	-0.258668	0.0164979	2.11177e-55	-0.0128572	0.111071	0.907846	245.826
1207	X-21442 levels	rs12120553	T	-0.182086	0.0328031	2.8423e-08	0.037644	0.148385	0.799734	30.8122
1208	X-21442 levels	rs212100	C	-0.142287	0.0227324	3.86902e-10	-0.00246823	0.138938	0.985826	39.1778
1209	X-16397 levels	rs12127631	T	-0.140443	0.0251053	2.21665e-08	0.0611266	0.167538	0.715222	31.2946
1210	X-16397 levels	rs7844508	T	0.122105	0.0159553	1.96431e-14	-0.1889	0.0992226	0.0569364	58.5675
1211	Phosphate to tryptophan ratio	rs12132412	G	0.0878098	0.0150502	5.39665e-09	-0.0159422	0.101204	0.874831	34.0409
1212	Phosphate to tryptophan ratio	rs403667	C	-0.111874	0.0196636	1.27468e-08	0.0547741	0.16296	0.73678	32.3692
1213	Histidine to phosphate ratio	rs12132412	G	-0.0882164	0.0157239	2.01922e-08	-0.0159422	0.101204	0.874831	31.4759
1214	Phosphate to glutamine ratio	rs12132412	G	0.106444	0.0156417	1.00939e-11	-0.0159422	0.101204	0.874831	46.31
1215	Phosphate to glutamine ratio	rs2657879	G	0.201982	0.018836	7.92201e-27	-0.0151076	0.128177	0.906175	114.987
1216	Phosphate levels (UKB data field 30810)	rs12132412	G	0.099019	0.015634	2.39573e-10	-0.0159422	0.101204	0.874831	40.1141
1217	Phosphate levels (UKB data field 30810)	rs9469582	G	-0.211923	0.0295695	7.66815e-13	-0.168935	0.157353	0.283002	51.3651
1218	X-23680 levels	rs12136754	A	-0.108917	0.0158874	7.10497e-12	0.0504662	0.109886	0.646047	46.9987
1219	X-23680 levels	rs28415528	A	0.297722	0.0159792	1.77211e-77	-0.0128572	0.111071	0.907846	347.146
1220	5-dodecenoylcarnitine (C12:1) levels	rs12136754	A	-0.0875856	0.0158939	3.57488e-08	0.0504662	0.109886	0.646047	30.3672
1221	5-dodecenoylcarnitine (C12:1) levels	rs603424	A	-0.134179	0.019941	1.7106e-11	-0.0270014	0.156833	0.863307	45.2767
1222	7-methylxanthine levels	rs12148513	T	0.102616	0.0165371	5.4616e-10	0.149618	0.108252	0.166932	38.5045
1223	7-methylxanthine levels	rs6569661	G	-0.0991221	0.0179795	3.52642e-08	-0.19353	0.106442	0.0690383	30.3939
1224	3-(4-hydroxyphenyl)lactate levels	rs1216018	T	-0.0992148	0.0160867	6.93763e-10	-0.225869	0.106876	0.0345685	38.0381
1225	3-(4-hydroxyphenyl)lactate levels	rs12602929	C	-0.161652	0.0158478	1.97677e-24	-0.00252895	0.112382	0.982047	104.046
1226	1-arachidonoyl-gpc (20:4n6) levels	rs1219550	C	-0.117372	0.0206163	1.24723e-08	-0.0716115	0.115395	0.534878	32.4121
1227	1-arachidonoyl-gpc (20:4n6) levels	rs174528	C	-0.510101	0.0150856	1e-200	0.049053	0.0998554	0.623257	1143.37
1228	1-arachidonoyl-gpc (20:4n6) levels	rs2954021	G	-0.0891919	0.0153807	6.6734e-09	0.0760073	0.0988217	0.441813	33.6278
1229	1-arachidonoyl-gpc (20:4n6) levels	rs4500751	T	-0.119795	0.0164555	3.34003e-13	-0.0820169	0.10747	0.445369	52.9975
1230	1-arachidonoyl-gpc (20:4n6) levels	rs58542926	T	-0.15957	0.0292592	4.93401e-08	-0.261045	0.201964	0.196175	29.7425
1231	Tyrosine levels	rs12206654	C	0.194399	0.0221848	1.90641e-18	0.179803	0.162124	0.26741	76.7851
1232	Gamma-glutamyltyrosine levels	rs12206654	C	0.188854	0.0219253	7.08544e-18	0.179803	0.162124	0.26741	74.1927
1233	Gamma-glutamyltyrosine levels	rs2006092	G	-0.0965236	0.0158847	1.22829e-09	-0.0325283	0.103723	0.753817	36.924
1234	Docosahexaenoylcarnitine (C22:6) levels	rs12208357	T	0.182543	0.0330773	3.41524e-08	0.00963025	0.21482	0.964243	30.4558
1235	Docosahexaenoylcarnitine (C22:6) levels	rs1746764	A	0.0976164	0.0176326	3.09251e-08	-0.184293	0.100917	0.0678219	30.6488
1236	Docosahexaenoylcarnitine (C22:6) levels	rs270607	G	-0.113978	0.018624	9.36184e-10	-0.0347126	0.1004	0.729535	37.4538
1237	Oleoylcarnitine levels	rs12210538	G	-0.206373	0.0174839	3.73888e-32	0.120564	0.133986	0.36821	139.325
1238	Oleoylcarnitine levels	rs2631367	G	0.11988	0.0150827	1.89261e-15	0.111787	0.10405	0.282658	63.1736
1239	Ximenoylcarnitine (C26:1) levels	rs12210538	G	-0.205048	0.0175629	1.70907e-31	0.120564	0.133986	0.36821	136.307
1240	Ximenoylcarnitine (C26:1) levels	rs12544463	G	0.150134	0.0168815	5.9271e-19	-0.193003	0.11379	0.0898628	79.0926
1241	Ximenoylcarnitine (C26:1) levels	rs12737375	C	-0.230507	0.016149	3.18826e-46	0.0712101	0.10135	0.482294	203.74
1242	Ximenoylcarnitine (C26:1) levels	rs2510374	G	0.300986	0.0238374	1.50602e-36	0.157703	0.175198	0.368043	159.432
1243	Ximenoylcarnitine (C26:1) levels	rs388891	G	-0.163214	0.0165257	5.27013e-23	-0.0420707	0.100696	0.676095	97.5428
1244	Ximenoylcarnitine (C26:1) levels	rs7101947	T	0.105862	0.0168119	3.03798e-10	0.127618	0.137964	0.354964	39.6503
1245	Ergothioneine levels	rs12210538	G	0.199498	0.0177735	3.09258e-29	0.120564	0.133986	0.36821	125.989
1246	Ergothioneine levels	rs273913	C	0.148456	0.0157804	5.07424e-21	-0.159085	0.0989586	0.107925	88.5033
1247	Margaroylcarnitine (C17) levels	rs12210538	G	-0.119785	0.0178441	1.90836e-11	0.120564	0.133986	0.36821	45.0625
1248	Margaroylcarnitine (C17) levels	rs200838	C	0.101318	0.015373	4.37999e-11	0.115508	0.103994	0.266691	43.4366
1249	Histidine betaine (hercynine) levels	rs12210538	G	0.112893	0.0188928	2.29476e-09	0.120564	0.133986	0.36821	35.706
1250	Histidine betaine (hercynine) levels	rs35260072	C	0.110493	0.0166348	3.08869e-11	-0.144832	0.10622	0.172721	44.1199
1251	Histidine betaine (hercynine) levels	rs4148325	T	0.114335	0.0173086	3.95601e-11	-0.0515269	0.101165	0.610517	43.635
1252	Stearoylcarnitine levels	rs12210538	G	-0.203519	0.017642	8.68442e-31	0.120564	0.133986	0.36821	133.08
1253	Stearoylcarnitine levels	rs388891	G	-0.140981	0.0166357	2.35895e-17	-0.0420707	0.100696	0.676095	71.8189
1254	Stearoylcarnitine levels	rs61781291	A	0.118037	0.0176593	2.32353e-11	-0.0468053	0.117778	0.69107	44.6776
1255	Stearoylcarnitine levels	rs6832951	G	0.108793	0.0195805	2.75714e-08	-0.172884	0.117428	0.140953	30.8713
1256	Linolenoylcarnitine (C18:3) levels	rs12210538	G	-0.18284	0.017486	1.36997e-25	0.120564	0.133986	0.36821	109.336
1257	Linolenoylcarnitine (C18:3) levels	rs2631367	G	0.102345	0.0150745	1.12668e-11	0.111787	0.10405	0.282658	46.0943
1258	Linolenoylcarnitine (C18:3) levels	rs4149056	C	0.113394	0.0206519	4.0027e-08	0.109622	0.124082	0.376986	30.1481
1259	Linolenoylcarnitine (C18:3) levels	rs555814385	C	-0.419398	0.0763614	3.96786e-08	-1.02629	1.02836	0.318285	30.1651
1260	Palmitoylcarnitine levels (Metabolon platform)	rs12210538	G	-0.169243	0.0176414	8.51296e-22	0.120564	0.133986	0.36821	92.0355
1261	Palmitoylcarnitine levels (Metabolon platform)	rs2631367	G	0.123473	0.0151912	4.36667e-16	0.111787	0.10405	0.282658	66.0632
1262	Eicosenoylcarnitine (C20:1) levels	rs12210538	G	-0.159442	0.0175029	8.27939e-20	0.120564	0.133986	0.36821	82.9823
1263	Eicosenoylcarnitine (C20:1) levels	rs4705933	A	-0.112005	0.0154413	4.05933e-13	-0.160122	0.0989683	0.105682	52.6147
1264	Eicosenoylcarnitine (C20:1) levels	rs77320796	G	0.0973792	0.0173797	2.10621e-08	-0.0455062	0.117806	0.699288	31.3941
1265	Glycerol to palmitoylcarnitine (C16) ratio	rs12210538	G	0.0966957	0.0156905	7.15173e-10	0.120564	0.133986	0.36821	37.9788
1266	Glycerol to palmitoylcarnitine (C16) ratio	rs419291	C	0.097024	0.0140049	4.27255e-12	-0.14816	0.0990187	0.134579	47.9953
1267	Spermidine to ergothioneine ratio	rs12210538	G	-0.160814	0.0189024	1.7756e-17	0.120564	0.133986	0.36821	72.3792
1268	Spermidine to ergothioneine ratio	rs200838	C	0.118379	0.0163759	4.87141e-13	0.115508	0.103994	0.266691	52.2563
1269	Thymol sulfate levels	rs12212049	T	-0.109871	0.0158617	4.30449e-12	0.0966943	0.104304	0.353905	47.9807
1270	Thymol sulfate levels	rs75794524	A	0.214506	0.0317371	1.391e-11	-0.0319757	0.203434	0.875104	45.6819
1271	tryptophan to tyrosine ratio	rs12212085	C	-0.120797	0.0212987	1.4149e-08	0.184697	0.16544	0.264251	32.1667
1272	tryptophan to tyrosine ratio	rs2454663	C	-0.106097	0.0182433	6.03957e-09	-0.129278	0.125063	0.301272	33.822
1273	S-adenosylhomocysteine (SAH) to leucine ratio	rs12213779	C	0.169325	0.0170883	3.81015e-23	0.0476188	0.101504	0.638977	98.1848
1274	X-23739 levels	rs12292586	T	-0.140961	0.0232037	1.24042e-09	-0.0313345	0.187598	0.867347	36.9049
1275	X-23739 levels	rs2282377	G	0.391216	0.0223557	1.44265e-68	-0.0305802	0.152284	0.840847	306.236
1276	X-23739 levels	rs4665972	C	0.0906229	0.0156384	6.83633e-09	0.191315	0.101982	0.0606611	33.5808
1277	1-palmitoyl-GPE (16:0) levels	rs12318075	G	0.122449	0.0203319	1.71731e-09	0.147437	0.108905	0.175796	36.2706
1278	1-palmitoyl-GPE (16:0) levels	rs1260326	C	-0.086921	0.0155185	2.1298e-08	0.176011	0.103758	0.0898173	31.3726
1279	1-palmitoyl-GPE (16:0) levels	rs12914626	T	-0.141397	0.0167325	2.90257e-17	0.0630361	0.103399	0.542102	71.4099
1280	1-palmitoyl-GPE (16:0) levels	rs190543502	C	0.294778	0.0472984	4.59614e-10	-1.00723	0.702544	0.151661	38.8416
1281	1-palmitoyl-GPE (16:0) levels	rs261291	C	0.188167	0.0159901	5.72473e-32	0.00831475	0.101171	0.9345	138.479
1282	1-palmitoyl-GPE (16:0) levels	rs7515857	T	0.147805	0.0175583	3.8308e-17	-0.0750573	0.123236	0.542489	70.862
1283	Urate levels	rs12363578	T	-0.0843752	0.01452	6.21204e-09	0.281587	0.109697	0.0102598	33.7673
1284	Urate levels	rs144853353	T	-0.293176	0.0533369	3.86991e-08	-0.381222	0.570404	0.503919	30.2135
1285	Urate levels	rs2231142	T	0.139562	0.0223072	3.93992e-10	-0.143306	0.186643	0.442601	39.1421
1286	Urate levels	rs77026520	G	0.325186	0.0577686	1.81142e-08	0.0187224	0.322295	0.953676	31.6869
1287	Urate levels	rs9994216	T	0.27233	0.015667	1.12209e-67	0.205014	0.118476	0.0835526	302.148
1288	Tetradecanedioate (C14-DC) levels	rs12406866	T	0.155643	0.0185571	4.97561e-17	0.0764952	0.117866	0.516336	70.3459
1289	Tetradecanedioate (C14-DC) levels	rs35746477	G	-0.101052	0.0176699	1.0723e-08	0.0847403	0.112474	0.451197	32.7056
1290	Tetradecanedioate (C14-DC) levels	rs4149056	C	0.506324	0.0197989	3.01962e-144	0.109622	0.124082	0.376986	653.996
1291	Tetradecanedioate (C14-DC) levels	rs4762697	T	0.176615	0.0166062	2.0364e-26	-0.0705011	0.105858	0.505411	113.114
1292	Ascorbic acid 2-sulfate levels	rs12414218	A	-0.0953696	0.0158215	1.66174e-09	0.130987	0.100438	0.192181	36.335
1293	Ascorbic acid 2-sulfate levels	rs8050812	C	-0.117763	0.0172855	9.57275e-12	-0.0101181	0.111765	0.927866	46.4145
1294	Vanillylmandelate (VMA) levels	rs12419444	T	0.094756	0.0171887	3.53371e-08	0.194217	0.137382	0.15745	30.3898
1295	Vanillylmandelate (VMA) levels	rs1531022	A	-0.188966	0.0134401	6.70283e-45	0.0548433	0.0997405	0.582416	197.68
1296	Vanillylmandelate (VMA) levels	rs28544423	T	-0.105766	0.0176405	2.02687e-09	0.0424513	0.117321	0.717474	35.9476
1297	Vanillylmandelate (VMA) levels	rs8080108	C	0.0855527	0.0148128	7.66877e-09	-0.0216869	0.10411	0.834989	33.3575
1298	Dihydroorotate levels	rs12442376	G	0.144495	0.0170584	2.44127e-17	-0.023783	0.110082	0.828951	71.7512
1299	Dihydroorotate levels	rs2236659	G	0.262542	0.0385826	1.01287e-11	-0.187684	0.256743	0.464768	46.3036
1300	Dihydroorotate levels	rs35942	C	-0.133652	0.0215477	5.55269e-10	0.0141995	0.139228	0.918767	38.4724
1301	Dihydroorotate levels	rs61733129	T	0.248613	0.0447659	2.79825e-08	0.587169	0.328689	0.0740355	30.8427
1302	Dihydroorotate levels	rs61861927	A	0.123615	0.0158109	5.35395e-15	0.0168429	0.101889	0.868703	61.1264
1303	Dihydroorotate levels	rs7920657	A	-0.114296	0.0181708	3.1724e-10	0.221053	0.114334	0.0531863	39.5653
1304	Dihydroorotate levels	rs8032081	G	-0.290941	0.0155302	2.62104e-78	0.0368817	0.100755	0.714324	350.958
1305	Methyl-4-hydroxybenzoate sulfate levels	rs12443580	C	0.0955441	0.0170462	2.08252e-08	-0.0598534	0.103405	0.562707	31.4161
1306	Sphinganine-1-phosphate levels	rs12449930	T	0.103917	0.0153977	1.48984e-11	-0.0187264	0.0990286	0.850014	45.5472
1307	Glucuronide of C12H22O4 (1) levels	rs12491981	C	0.17349	0.0316382	4.16876e-08	0.284982	0.157564	0.0705018	30.0694
1308	Behenoylcarnitine (C22) levels	rs12544463	G	0.169399	0.0181917	1.25547e-20	-0.193003	0.11379	0.0898628	86.7112
1309	Behenoylcarnitine (C22) levels	rs75062282	C	0.287751	0.0516365	2.5093e-08	-0.702216	0.329841	0.0332583	31.0542
1310	Caffeine to linoleate (18:2n6) ratio	rs12548231	C	-0.0871459	0.0157289	3.01584e-08	-0.141316	0.0988173	0.152696	30.6971
1311	Phosphoethanolamine levels	rs1256335	A	0.118249	0.0187104	2.6161e-10	0.104278	0.124522	0.402352	39.9419
1312	Phosphoethanolamine levels	rs13062174	G	0.0857443	0.0156478	4.26204e-08	0.134559	0.0999337	0.178146	30.0264
1313	Phosphate to phosphoethanolamine ratio	rs1256335	A	-0.107967	0.0188124	9.51626e-09	0.104278	0.124522	0.402352	32.9377
1314	Glycine conjugate of C10H14O2 (1) levels	rs12566735	T	0.210013	0.0241152	3.07319e-18	0.0365202	0.146191	0.802733	75.8421
1315	Glycine conjugate of C10H14O2 (1) levels	rs13431728	T	-0.202782	0.0356244	1.25399e-08	0.0902879	0.263895	0.732248	32.4014
1316	Glycine conjugate of C10H14O2 (1) levels	rs143966491	A	0.398383	0.032061	1.89366e-35	-0.116211	0.211945	0.583481	154.4
1317	Glycine conjugate of C10H14O2 (1) levels	rs2130525	C	-0.119218	0.015766	3.97841e-14	0.0372531	0.10249	0.716246	57.1795
1318	Glutamine levels	rs1260326	C	0.0988167	0.0157656	3.66043e-10	0.176011	0.103758	0.0898173	39.2862
1319	Glutamine levels	rs2657879	G	-0.289229	0.0192309	4.02736e-51	-0.0151076	0.128177	0.906175	226.196
1320	Histidine to pyruvate ratio	rs1260326	C	0.0982938	0.0157181	4.01246e-10	0.176011	0.103758	0.0898173	39.1068
1321	Histidine to pyruvate ratio	rs9792562	C	-0.0865692	0.0157206	3.65512e-08	0.0766381	0.0995984	0.441613	30.3241
1322	Threonine to pyruvate ratio	rs1260326	C	0.128829	0.0157884	3.35708e-16	0.176011	0.103758	0.0898173	66.5811
1323	Threonine to alpha-ketobutyrate ratio	rs1260326	C	0.117787	0.0158749	1.17374e-13	0.176011	0.103758	0.0898173	55.052
1324	Tyrosine to pyruvate ratio	rs1260326	C	0.0864331	0.0157837	4.34783e-08	0.176011	0.103758	0.0898173	29.9877
1325	Tyrosine to pyruvate ratio	rs369361	G	-0.0989479	0.0159278	5.22277e-10	-0.240971	0.100043	0.0160103	38.5924
1326	Mannose levels	rs1260326	C	0.261363	0.0153277	3.39438e-65	0.176011	0.103758	0.0898173	290.76
1327	Glucose-to-mannose ratio	rs1260326	C	-0.283336	0.0154584	4.86511e-75	0.176011	0.103758	0.0898173	335.95
1328	Mannose to N-acetylglucosamine to N-acetylgalactosamine ratio	rs1260326	C	0.198317	0.0157142	1.63308e-36	0.176011	0.103758	0.0898173	159.27
1329	Mannose to N-acetylglucosamine to N-acetylgalactosamine ratio	rs2076007	T	-0.301051	0.0244513	7.77936e-35	0.0431933	0.136877	0.752335	151.592
1330	Mannose to N-acetylglucosamine to N-acetylgalactosamine ratio	rs530686	G	0.150435	0.0157231	1.09239e-21	0.0185895	0.101521	0.854711	91.5422
1331	Gamma-glutamylthreonine levels	rs1260326	C	0.106396	0.0158301	1.80367e-11	0.176011	0.103758	0.0898173	45.1735
1332	1-(1-enyl-palmitoyl)-2-linoleoyl-GPC (p-16:0/18:2) levels	rs1260326	C	0.0866493	0.0154951	2.244e-08	0.176011	0.103758	0.0898173	31.271
1333	1-(1-enyl-palmitoyl)-2-linoleoyl-GPC (p-16:0/18:2) levels	rs17231506	T	0.114121	0.0161324	1.50516e-12	0.0335859	0.110218	0.760578	50.0418
1334	Histidine to alanine ratio	rs1260326	C	0.0859873	0.0155434	3.16464e-08	0.176011	0.103758	0.0898173	30.6039
1335	Mannose to S-methylcysteine ratio	rs1260326	C	0.132695	0.0157382	3.41584e-17	0.176011	0.103758	0.0898173	71.0884
1336	Mannose to S-methylcysteine ratio	rs2235193	T	-0.202079	0.0179454	2.05018e-29	-0.0839336	0.108411	0.438802	126.805
1337	Mannonate levels	rs1260326	C	0.211453	0.0149412	1.80524e-45	0.176011	0.103758	0.0898173	200.289
1338	Mannose to glycerol ratio	rs1260326	C	0.159013	0.0136222	1.74968e-31	0.176011	0.103758	0.0898173	136.261
1339	Phosphate to mannose ratio	rs1260326	C	-0.223397	0.0151827	5.24517e-49	0.176011	0.103758	0.0898173	216.499
1340	Mannose to fructose ratio	rs1260326	C	0.0999686	0.0157638	2.2731e-10	0.176011	0.103758	0.0898173	40.2166
1341	Mannose to fructose ratio	rs79405811	A	0.275849	0.0505125	4.73476e-08	0.102275	0.252192	0.685076	29.8226
1342	Hydroxypalmitoyl sphingomyelin (d18:1/16:0(OH)) levels	rs1260326	C	0.0849292	0.0153285	3.01404e-08	0.176011	0.103758	0.0898173	30.6983
1343	Hydroxypalmitoyl sphingomyelin (d18:1/16:0(OH)) levels	rs174568	T	0.281473	0.0156069	1.03188e-72	0.0170105	0.100058	0.865006	325.267
1344	Hydroxypalmitoyl sphingomyelin (d18:1/16:0(OH)) levels	rs28795074	A	-0.167131	0.0298664	2.19404e-08	0.299563	0.196282	0.126964	31.3147
1345	1-palmitoleoyl-GPC (16:1) levels	rs1260326	C	-0.0883864	0.0154441	1.04676e-08	0.176011	0.103758	0.0898173	32.7526
1346	1-palmitoleoyl-GPC (16:1) levels	rs4149067	G	0.120346	0.0191167	3.06767e-10	0.127307	0.108494	0.240636	39.6312
1347	1-palmitoleoyl-GPC (16:1) levels	rs603424	A	-0.178508	0.0198358	2.27166e-19	-0.0270014	0.156833	0.863307	80.9871
1348	1-palmitoleoyl-GPC (16:1) levels	rs61781291	A	0.110836	0.0175366	2.6111e-10	-0.0468053	0.117778	0.69107	39.9458
1349	Cystathionine levels	rs12608955	C	0.11527	0.0190321	1.39e-09	-0.137664	0.114447	0.229029	36.6825
1350	Cystathionine levels	rs28941785	T	0.917097	0.075582	6.99288e-34	1.09083	0.727733	0.133889	147.229
1351	1-stearoyl-2-oleoyl-GPI (18:0/18:1) levels	rs12638256	G	0.196278	0.0152124	4.35821e-38	0.108653	0.10254	0.289316	166.475
1352	1-stearoyl-2-oleoyl-GPI (18:0/18:1) levels	rs174567	G	0.131535	0.0159556	1.66785e-16	0.0523615	0.0999672	0.600427	67.9605
1353	1-stearoyl-2-oleoyl-GPI (18:0/18:1) levels	rs1979722	A	-0.143704	0.0159092	1.67417e-19	0.013834	0.111702	0.901436	81.5908
1354	1-stearoyl-2-oleoyl-GPI (18:0/18:1) levels	rs4806498	C	-0.155639	0.0154417	6.83285e-24	-0.0291502	0.100186	0.771081	101.589
1355	1-stearoyl-2-oleoyl-GPI (18:0/18:1) levels	rs77960347	G	0.365459	0.0638303	1.03147e-08	-0.0149035	0.576527	0.979377	32.7811
1356	1-stearoyl-2-oleoyl-GPI (18:0/18:1) levels	rs964184	C	-0.126569	0.0225401	1.96266e-08	0.0185412	0.140139	0.894742	31.5314
1357	X-21286 levels	rs12670403	A	-0.0925506	0.0151659	1.04396e-09	0.101247	0.100084	0.311721	37.2411
1358	X-21286 levels	rs2472297	T	-0.102191	0.017392	4.20888e-09	0.0349697	0.114147	0.759334	34.5244
1359	X-21286 levels	rs36124964	C	-0.0913249	0.0162689	1.98295e-08	-0.164836	0.0991178	0.0963075	31.511
1360	X-21286 levels	rs56113850	C	-0.136846	0.0151338	1.53232e-19	-0.0416396	0.101187	0.680699	81.7651
1361	1-oleoyl-GPI (18:1) levels	rs12695769	G	0.0985036	0.0155472	2.36137e-10	-0.0570362	0.0996693	0.567149	40.1421
1362	1-oleoyl-GPI (18:1) levels	rs174599	C	0.0975804	0.0159146	8.70566e-10	0.0696809	0.0999858	0.48586	37.5953
1363	1-oleoyl-GPI (18:1) levels	rs4806498	C	-0.0941953	0.0156171	1.62409e-09	-0.0291502	0.100186	0.771081	36.3796
1364	1-stearoyl-2-oleoyl-GPE (18:0/18:1) levels	rs12695769	G	0.111596	0.0155975	8.38297e-13	-0.0570362	0.0996693	0.567149	51.1903
1365	1-stearoyl-2-oleoyl-GPE (18:0/18:1) levels	rs174541	C	0.0993769	0.0161029	6.77081e-10	0.008285	0.0991822	0.933428	38.0858
1366	1-stearoyl-2-oleoyl-GPE (18:0/18:1) levels	rs2070895	A	0.23743	0.0186899	5.63981e-37	-0.0017049	0.113177	0.987981	161.383
1367	1-stearoyl-2-oleoyl-GPE (18:0/18:1) levels	rs2414577	C	0.227092	0.01579	6.70711e-47	0.022445	0.0995952	0.821698	206.842
1368	1-stearoyl-2-oleoyl-GPE (18:0/18:1) levels	rs439401	C	0.0950802	0.0159868	2.72388e-09	0.154802	0.108883	0.155104	35.3718
1369	1-stearoyl-2-oleoyl-GPE (18:0/18:1) levels	rs964184	C	-0.196287	0.0226985	5.26146e-18	0.0185412	0.140139	0.894742	74.7806
1370	Ornithine to phosphate ratio	rs12740648	T	-0.116052	0.0206893	2.03178e-08	-0.110098	0.148316	0.457892	31.464
1371	Ornithine to phosphate ratio	rs17788484	T	0.350137	0.0547086	1.5534e-10	0.332147	0.583473	0.569182	40.9605
1372	Palmitoyl dihydrosphingomyelin (d18:0/16:0) levels	rs12878001	G	-0.188376	0.019895	2.83831e-21	0.150862	0.145948	0.301289	89.6527
1373	Palmitoyl dihydrosphingomyelin (d18:0/16:0) levels	rs17248720	T	-0.139881	0.0233227	2.00205e-09	-0.321577	0.165496	0.0520032	35.9716
1374	Palmitoyl dihydrosphingomyelin (d18:0/16:0) levels	rs74617384	T	0.163314	0.0289844	1.75517e-08	-0.579022	0.232509	0.0127629	31.7481
1375	Palmitoyl dihydrosphingomyelin (d18:0/16:0) levels	rs9749077	G	0.086743	0.0151612	1.05672e-08	0.105584	0.101411	0.297805	32.7342
1376	1-palmitoyl-2-arachidonoyl-GPE (16:0/20:4) levels	rs12904367	A	0.135619	0.0222352	1.06535e-09	0.0687661	0.14203	0.628268	37.2014
1377	1-palmitoyl-2-arachidonoyl-GPE (16:0/20:4) levels	rs13081352	A	-0.131147	0.0239185	4.17967e-08	0.0151427	0.195076	0.938127	30.0641
1378	1-palmitoyl-2-arachidonoyl-GPE (16:0/20:4) levels	rs1532085	G	-0.394729	0.0153632	1.39602e-145	-0.0386474	0.099941	0.698977	660.138
1379	1-palmitoyl-2-arachidonoyl-GPE (16:0/20:4) levels	rs2070895	A	0.402745	0.0183535	9.94211e-107	-0.0017049	0.113177	0.987981	481.529
1380	1-palmitoyl-2-arachidonoyl-GPE (16:0/20:4) levels	rs483082	T	0.109314	0.018413	2.90685e-09	-0.0513621	0.116443	0.659145	35.2454
1381	1-palmitoyl-2-arachidonoyl-GPE (16:0/20:4) levels	rs7930786	G	-0.192977	0.0300637	1.37224e-10	-0.0359169	0.184596	0.845729	41.2028
1382	1-palmitoyl-2-arachidonoyl-GPE (16:0/20:4) levels	rs99780	T	-0.140402	0.0161165	2.9944e-18	0.0249644	0.0999805	0.802825	75.8936
1383	4-hydroxyphenylacetylglutamine levels	rs12918852	T	0.112486	0.0160489	2.40122e-12	-0.0576758	0.107057	0.590067	49.1254
1384	4-hydroxyphenylacetylglutamine levels	rs6682605	T	0.0892262	0.0162296	3.84706e-08	-0.0244919	0.111476	0.826101	30.2252
1385	Kynurenate levels	rs12921667	A	0.187106	0.0279306	2.09913e-11	0.0150687	0.212815	0.943552	44.8761
1386	Kynurenate levels	rs61825638	T	0.33555	0.0171159	1.4118e-85	-0.0263795	0.116324	0.820598	384.339
1387	Kynurenate levels	rs7676821	T	0.198132	0.0261276	3.37011e-14	-0.168865	0.218315	0.439233	57.5056
1388	Carotene diol (3) levels	rs12927647	C	-0.20669	0.0159863	3.07988e-38	-0.17573	0.100608	0.0806919	167.164
1389	1-(1-enyl-palmitoyl)-2-arachidonoyl-gpc (p-16:0/20:4) levels	rs12928099	A	0.106269	0.0167839	2.42616e-10	0.0900787	0.109955	0.412654	40.0892
1390	1-(1-enyl-palmitoyl)-2-arachidonoyl-gpc (p-16:0/20:4) levels	rs174533	A	-0.471381	0.0154385	1e-200	0.0323584	0.0999846	0.746215	932.253
1391	1-(1-enyl-palmitoyl)-2-arachidonoyl-gpc (p-16:0/20:4) levels	rs72719193	A	-0.226397	0.0151003	8.16967e-51	0.267405	0.0940884	0.00448229	224.786
1392	1-stearoyl-2-arachidonoyl-gpc (18:0/20:4) levels	rs12928099	A	0.124193	0.0167142	1.08264e-13	0.0900787	0.109955	0.412654	55.2107
1393	1-stearoyl-2-arachidonoyl-gpc (18:0/20:4) levels	rs174528	C	-0.620017	0.0145281	1e-200	0.049053	0.0998554	0.623257	1821.33
1394	1-stearoyl-2-arachidonoyl-gpc (18:0/20:4) levels	rs2238001	C	0.14314	0.0226905	2.8198e-10	0.167322	0.181334	0.356148	39.7955
1395	1-stearoyl-2-arachidonoyl-gpc (18:0/20:4) levels	rs2668899	G	-0.118197	0.0166186	1.14123e-12	-0.103504	0.100245	0.301832	50.5853
1396	1-stearoyl-2-arachidonoyl-gpc (18:0/20:4) levels	rs35179427	A	-0.151769	0.0271674	2.31763e-08	0.0966372	0.16643	0.561477	31.2083
1397	1-stearoyl-2-arachidonoyl-gpc (18:0/20:4) levels	rs58542926	T	-0.175261	0.0290529	1.61465e-09	-0.261045	0.201964	0.196175	36.3908
1398	Oleoyl-linoleoyl-glycerol (18:1 to 18:2) [2] to linoleoyl-arachidonoyl-glycerol (18:2 to 20:4) [1] ratio	rs12928099	A	-0.103186	0.0175973	4.52577e-09	0.0900787	0.109955	0.412654	34.3835
1399	Oleoyl-linoleoyl-glycerol (18:1 to 18:2) [2] to linoleoyl-arachidonoyl-glycerol (18:2 to 20:4) [1] ratio	rs142852294	G	0.20343	0.0371444	4.33232e-08	-0.0183661	0.198492	0.926278	29.9946
1400	Oleoyl-linoleoyl-glycerol (18:1 to 18:2) [2] to linoleoyl-arachidonoyl-glycerol (18:2 to 20:4) [1] ratio	rs174533	A	0.497224	0.016264	1e-200	0.0323584	0.0999846	0.746215	934.651
1401	Oleoyl-linoleoyl-glycerol (18:1 to 18:2) [2] to linoleoyl-arachidonoyl-glycerol (18:2 to 20:4) [1] ratio	rs72999033	T	0.18598	0.0334327	2.65447e-08	-0.295366	0.20266	0.144993	30.9449
1402	Oleoyl-linoleoyl-glycerol (18:1 to 18:2) [2] to linoleoyl-arachidonoyl-glycerol (18:2 to 20:4) [1] ratio	rs964184	C	-0.133453	0.0237338	1.87753e-08	0.0185412	0.140139	0.894742	31.6171
1403	Oleoyl-linoleoyl-glycerol (18:1 to 18:2) [2] to linoleoyl-arachidonoyl-glycerol (18:2 to 20:4) [2] ratio	rs12928099	A	-0.105611	0.0175868	1.9115e-09	0.0900787	0.109955	0.412654	36.0616
1404	Oleoyl-linoleoyl-glycerol (18:1 to 18:2) [2] to linoleoyl-arachidonoyl-glycerol (18:2 to 20:4) [2] ratio	rs174564	G	0.460747	0.0162081	9.40286e-178	0.0528588	0.0999727	0.596991	808.092
1405	1-palmitoyl-2-arachidonoyl-gpc (16:0/20:4n6) levels	rs12928099	A	0.123974	0.0168824	2.08237e-13	0.0900787	0.109955	0.412654	53.9253
1406	1-palmitoyl-2-arachidonoyl-gpc (16:0/20:4n6) levels	rs174528	C	-0.554843	0.0150295	1e-200	0.049053	0.0998554	0.623257	1362.86
1407	1-palmitoyl-2-arachidonoyl-gpc (16:0/20:4n6) levels	rs2238001	C	0.149477	0.0229213	6.97046e-11	0.167322	0.181334	0.356148	42.5275
1408	Arachidonate (20:4n6) to oleate to vaccenate (18:1) ratio	rs12928099	A	0.0984964	0.0169457	6.15625e-09	0.0900787	0.109955	0.412654	33.7848
1409	Arachidonate (20:4n6) to oleate to vaccenate (18:1) ratio	rs174564	G	-0.441216	0.0154979	2.80686e-178	0.0528588	0.0999727	0.596991	810.507
1410	Glucose to N-stearoyl-sphingosine (d18:1 to 18:0) ratio	rs12961923	A	0.108625	0.0164874	4.44751e-11	-0.125771	0.102968	0.221914	43.4065
1411	Glucose to N-stearoyl-sphingosine (d18:1 to 18:0) ratio	rs1466448	A	-0.166484	0.0193697	8.32044e-18	-0.182126	0.113362	0.108147	73.8753
1412	Glucose to N-stearoyl-sphingosine (d18:1 to 18:0) ratio	rs364585	G	0.100081	0.0157951	2.35466e-10	0.0045346	0.103724	0.965129	40.1475
1413	Glucose to N-stearoyl-sphingosine (d18:1 to 18:0) ratio	rs7160525	A	-0.133554	0.0205994	8.96799e-11	0.188872	0.146724	0.198005	42.0344
1414	N-stearoyl-sphingosine (d18:1/18:0) levels	rs12961923	A	-0.0960013	0.0164115	4.92663e-09	-0.125771	0.102968	0.221914	34.2182
1415	N-stearoyl-sphingosine (d18:1/18:0) levels	rs1466448	A	0.20766	0.0192038	2.97221e-27	-0.182126	0.113362	0.108147	116.931
1416	N-stearoyl-sphingosine (d18:1/18:0) levels	rs364585	G	-0.116661	0.0156937	1.05663e-13	0.0045346	0.103724	0.965129	55.2587
1417	N-stearoyl-sphingosine (d18:1/18:0) levels	rs7082076	G	-0.118456	0.0195266	1.30843e-09	0.0633059	0.128213	0.621478	36.8011
1418	N-stearoyl-sphingosine (d18:1/18:0) levels	rs7160525	A	0.133811	0.0205216	7.00765e-11	0.188872	0.146724	0.198005	42.5169
1419	X-13431 levels	rs13010236	C	-0.160828	0.0266297	1.54687e-09	-0.442026	0.292896	0.131259	36.4746
1420	X-13431 levels	rs16833670	G	0.2386	0.0162047	4.50973e-49	-0.018121	0.110971	0.870286	216.8
1421	X-13431 levels	rs2887870	T	0.474984	0.0146102	1e-200	0.0292627	0.0992281	0.768067	1056.93
1422	X-13431 levels	rs76596883	C	-0.230507	0.0410357	1.94029e-08	0.407064	0.283861	0.151565	31.5533
1423	Argininate levels	rs13107325	T	0.253074	0.0284978	6.65825e-19	-0.331959	0.413437	0.422018	78.8628
1424	Argininate levels	rs662138	G	-0.22124	0.019531	9.57665e-30	0.0666763	0.139816	0.633442	128.315
1425	Argininate levels	rs6690813	A	0.128099	0.0148588	6.63148e-18	-0.0340599	0.10335	0.741734	74.3231
1426	Argininate levels	rs73542824	A	0.234379	0.0424759	3.4301e-08	-0.435584	0.196125	0.0263542	30.4475
1427	Argininate levels	rs80254170	G	-0.212112	0.028038	3.87412e-14	-0.21843	0.193076	0.257924	57.2317
1428	2-oxoarginine levels	rs13107325	T	0.159403	0.029046	4.06605e-08	-0.331959	0.413437	0.422018	30.1176
1429	2-oxoarginine levels	rs662138	G	-0.149448	0.0199591	7.0073e-14	0.0666763	0.139816	0.633442	56.0658
1430	Aspartate to asparagine ratio	rs13133517	C	-0.0872374	0.0159992	4.96334e-08	-0.0750844	0.102256	0.462777	29.731
1431	Aspartate to asparagine ratio	rs1354034	C	0.143347	0.01552	2.55161e-20	0.0896914	0.108608	0.408904	85.3088
1432	Aspartate to asparagine ratio	rs2282377	G	-0.289848	0.0222584	9.1756e-39	-0.0305802	0.152284	0.840847	169.571
1433	Aspartate to asparagine ratio	rs62354638	A	-0.239514	0.0432969	3.16766e-08	0.529575	0.279343	0.0579882	30.6019
1434	N-acetylglucosaminylasparagine levels	rs13133517	C	0.145101	0.0159894	1.13817e-19	-0.0750844	0.102256	0.462777	82.3524
1435	N-acetylglucosaminylasparagine levels	rs2076007	T	-0.53958	0.0238664	3.58851e-113	0.0431933	0.136877	0.752335	511.138
1436	N-acetylglucosaminylasparagine levels	rs28929474	T	0.441029	0.0571309	1.16663e-14	-0.524304	0.351462	0.135758	59.5926
1437	N-acetylglucosaminylasparagine levels	rs78357146	G	0.352596	0.0449571	4.4005e-15	0.945894	0.498681	0.0578549	61.5118
[truncated: 858 more rows]

## Sheet: Supplementary table 3
Supplementary table 3 Casual effects of MR Analysis between 1400 metabolistes and MNBAC (locus-wide significance, P<1.00E-05)
[truncated: 6,471 more rows]

[truncated: 5 more sheets: Supplementary table 4, Supplementary table 5, Supplementary table 6,  Further validation of MR    (P, Further validation of MR    (P<]
